# Supplementary material for: rac-(4aR,8aR)-2,3-Diphenyl-4a,5,6,7,8,8a-hexa­hydro­quinoxaline
Source: Acta Crystallogr Sect E Struct Rep Online. 2008 Jun 7;64(Pt 7):o1191. doi: 10.1107/S1600536808016103 (PMC2961730; doi:10.1107/S1600536808016103)
Supplement: Supplementary file 2 [file e-64-o1191-Isup2.hkl]

# 
# h,k,l, Fc-squared, Fo-squared, sigma(Fo-squared) and status flag 
# 
data_I 
_shelx_title ' 123 in Pna2(1)' 
_shelx_refln_list_code          4 
_shelx_F_calc_maximum      148.68 
_exptl_crystal_F_000       616.00 
_reflns_d_resolution_high  0.7701 
 
loop_ 
 _symmetry_equiv_pos_as_xyz 
 'x, y, z' 
 '-x, -y, z+1/2' 
 'x+1/2, -y+1/2, z' 
 '-x+1/2, y+1/2, z+1/2' 
 
_cell_length_a    15.2784 
_cell_length_b    18.3877 
_cell_length_c     5.6638 
_cell_angle_alpha  90.000 
_cell_angle_beta   90.000 
_cell_angle_gamma  90.000 
 
_shelx_F_squared_multiplier     1.000 
 
loop_ 
 _refln_index_h 
 _refln_index_k 
 _refln_index_l 
 _refln_F_squared_calc 
 _refln_F_squared_meas 
 _refln_F_squared_sigma 
 _refln_observed_status 
   4   0   0     6664.35     6324.06    113.32 o 
   6   0   0      104.82      125.61      5.38 o 
   8   0   0        0.48        0.86      2.24 o 
  10   0   0       49.97       59.86      4.84 o 
  12   0   0       14.34       18.81      4.64 o 
  14   0   0       33.23       30.53      7.96 o 
  16   0   0       29.86       23.80      8.16 o 
  18   0   0        0.03       -1.65      6.01 o 
   3   1   0      118.45      114.12      3.28 o 
   4   1   0     2570.19     2509.09     42.09 o 
   5   1   0      168.11      152.99      3.13 o 
   6   1   0       85.87       85.69      3.31 o 
   7   1   0      885.85      989.51     19.38 o 
   8   1   0     1464.55     1559.72     32.68 o 
   9   1   0      171.04      186.27      5.62 o 
  10   1   0      208.71      209.42      6.53 o 
  11   1   0       58.51       63.42      3.35 o 
  12   1   0      123.19      117.84      6.96 o 
  13   1   0        5.96        7.24      3.94 o 
  14   1   0        4.39       16.58      6.85 o 
  15   1   0        0.33       -0.84      3.84 o 
  16   1   0       34.59       43.81      6.15 o 
  17   1   0        3.20        7.11      4.70 o 
  18   1   0        1.21        4.14      4.71 o 
  19   1   0       36.86       30.82      7.67 o 
   2   2   0     1757.92     1615.10     20.03 o 
   3   2   0    12153.67    11674.49    155.79 o 
   4   2   0       41.18       39.39      1.47 o 
   5   2   0     3050.95     3045.87    106.48 o 
   6   2   0      125.22      139.71      5.96 o 
   7   2   0       24.80       16.04      2.21 o 
   8   2   0     1793.25     1837.37     36.78 o 
   9   2   0      180.37      166.37      4.70 o 
  10   2   0      379.35      346.92      8.68 o 
  11   2   0       26.51       22.81      3.59 o 
  12   2   0       39.66       33.43      4.12 o 
  13   2   0       81.07       72.95      5.90 o 
  14   2   0       42.72       35.53      6.19 o 
  15   2   0        3.49        3.76      3.79 o 
  16   2   0        0.57        1.42      4.13 o 
  17   2   0        0.10       17.78     11.37 o 
  18   2   0        0.20       -4.68      4.72 o 
  19   2   0        8.36       20.45     11.41 o 
   1   3   0      968.96      923.55     16.01 o 
   2   3   0       58.26       65.43      1.73 o 
   3   3   0     4117.63     3932.75     52.51 o 
   4   3   0        1.53        3.10      0.56 o 
   5   3   0     1047.20     1002.52     15.81 o 
   6   3   0        1.75        4.24      2.19 o 
   7   3   0      286.26      289.75     12.67 o 
   8   3   0      501.10      553.33     12.07 o 
   9   3   0       70.30       66.27      4.89 o 
  10   3   0       31.41       44.85      4.00 o 
  11   3   0       29.21       40.98      4.42 o 
  12   3   0       35.93       35.83      4.55 o 
  13   3   0       10.35       10.02      3.42 o 
  14   3   0        2.85        4.41      4.04 o 
  15   3   0      173.51      154.70     12.34 o 
  16   3   0       32.78       29.99      6.32 o 
  17   3   0        0.69       -4.56      4.56 o 
  18   3   0        4.32        5.37      4.82 o 
  19   3   0       16.74       33.11      7.83 o 
   0   4   0    22104.43    19568.22    437.05 o 
   1   4   0     3611.92     3306.62     38.98 o 
   2   4   0       10.57       10.34      1.23 o 
   3   4   0     1035.45     1005.76     27.01 o 
   4   4   0      332.25      337.72      6.23 o 
   5   4   0       72.35       82.21      2.31 o 
   6   4   0       72.63       80.23      2.22 o 
   7   4   0        0.00       -0.14      1.13 o 
   8   4   0        1.34        2.82      1.99 o 
   9   4   0       22.96       18.32      2.56 o 
  10   4   0      131.09      124.59      8.23 o 
  11   4   0       53.74       54.80      5.99 o 
  12   4   0      376.71      371.94     16.08 o 
  13   4   0       65.08       55.72      5.76 o 
  14   4   0        3.01        3.30      2.92 o 
  15   4   0       29.99       52.10      7.21 o 
  16   4   0        2.45       -1.58      3.78 o 
  17   4   0        5.90        8.27      4.94 o 
  18   4   0        8.63        3.58      4.73 o 
  19   4   0       31.95       25.52      7.08 o 
   1   5   0     4152.04     3995.39     46.12 o 
   2   5   0       15.13       14.17      1.04 o 
   3   5   0      367.74      347.66      6.27 o 
   4   5   0      421.23      429.44      8.23 o 
   5   5   0       13.22       18.23      1.99 o 
   6   5   0       17.54       17.83      1.86 o 
   7   5   0      682.38      687.09     13.61 o 
   8   5   0      144.42      151.66      6.67 o 
   9   5   0      955.45      955.64     40.59 o 
  10   5   0      105.68       92.49      6.49 o 
  11   5   0      239.10      236.53     11.14 o 
  12   5   0      589.40      570.63     26.92 o 
  13   5   0      230.09      209.95     13.90 o 
  14   5   0      150.60      144.80      9.35 o 
  15   5   0       30.44       34.34      4.94 o 
  16   5   0        9.77        3.70      4.22 o 
  17   5   0        0.99       -1.43      4.10 o 
  18   5   0       16.24       16.39      6.22 o 
  19   5   0       18.82       29.65      7.98 o 
   0   6   0     1632.26     1600.61     35.57 o 
   1   6   0     1520.81     1489.18     48.73 o 
   2   6   0      432.93      406.09     11.51 o 
   3   6   0       25.24       26.54      1.37 o 
   4   6   0     1071.39     1052.89     19.14 o 
   5   6   0      398.31      422.45      9.54 o 
   6   6   0        1.75        2.30      1.12 o 
   7   6   0        1.27        1.31      1.23 o 
   8   6   0      946.59      911.87     21.72 o 
   9   6   0        7.41        4.06      2.19 o 
  10   6   0      118.63      123.30      7.57 o 
  11   6   0      103.91      100.88      7.36 o 
  12   6   0      371.41      368.72     17.33 o 
  13   6   0       39.76       43.15      4.65 o 
  14   6   0       31.36       31.95      5.77 o 
  15   6   0        2.21       10.32      6.63 o 
  16   6   0       84.16       74.42      8.74 o 
  17   6   0       11.31       13.53      5.36 o 
  18   6   0       72.95       82.54     10.28 o 
  19   6   0       43.27       47.55      9.33 o 
   1   7   0        9.90       11.23      0.95 o 
   2   7   0      107.56      101.17      3.79 o 
   3   7   0     1755.16     1784.07     29.93 o 
   4   7   0     2997.99     3156.32     61.40 o 
   5   7   0        2.57        2.87      1.24 o 
   6   7   0        0.05        1.50      1.93 o 
   7   7   0        4.19        7.04      2.49 o 
   8   7   0       56.97       55.97      2.73 o 
   9   7   0      336.83      345.91     13.37 o 
  10   7   0       36.26       45.96      4.96 o 
  11   7   0      391.22      398.85     18.86 o 
  12   7   0       49.55       52.40      5.88 o 
  13   7   0       62.25       57.75      6.04 o 
  14   7   0      107.41      105.53      8.51 o 
  15   7   0        0.36       10.96      3.88 o 
  16   7   0       27.44       31.03      6.29 o 
  17   7   0       39.28       35.56      6.60 o 
  18   7   0        0.81        0.47      4.01 o 
   0   8   0      172.12      184.47      7.53 o 
   1   8   0        5.69        5.04      0.86 o 
   2   8   0       22.86       28.69      1.17 o 
   3   8   0       38.21       50.44      2.98 o 
   4   8   0     2083.42     2250.52     43.02 o 
   5   8   0      309.25      338.18      7.71 o 
   6   8   0      400.38      407.14      9.87 o 
   7   8   0       26.30       24.45      2.14 o 
   8   8   0      277.00      285.77     10.91 o 
   9   8   0        5.07       11.80      3.13 o 
  10   8   0      140.84      153.74      8.21 o 
  11   8   0      481.82      449.24     18.93 o 
  12   8   0        4.52       11.69      3.63 o 
  13   8   0      140.46      122.57     11.68 o 
  14   8   0       50.44       45.61      5.94 o 
  15   8   0       43.57       43.88      5.74 o 
  16   8   0        4.75        3.01      4.00 o 
  17   8   0       13.06       10.65      5.06 o 
  18   8   0        7.50        1.54      5.58 o 
   1   9   0      328.24      327.37      6.47 o 
   2   9   0      888.67      899.13     19.44 o 
   3   9   0       54.97       71.09      6.21 o 
   4   9   0      429.71      435.68      8.28 o 
   5   9   0        1.50        1.40      2.31 o 
   6   9   0       36.55       40.33      4.26 o 
   7   9   0      306.28      311.01      8.96 o 
   8   9   0      141.02      145.18      5.87 o 
   9   9   0      238.43      248.85      7.93 o 
  10   9   0       32.99       36.48      3.93 o 
  11   9   0       21.04       23.71      3.65 o 
  12   9   0      543.51      547.62     31.23 o 
  13   9   0        4.14        3.01      3.07 o 
  14   9   0       12.26        3.90      3.34 o 
  15   9   0        8.61       11.40      4.00 o 
  16   9   0        3.44        3.05      3.92 o 
  17   9   0        9.16        8.12      8.05 o 
  18   9   0        0.91        4.83      6.48 o 
   0  10   0      460.65      435.69     12.57 o 
   1  10   0     1696.18     1695.70     32.74 o 
   2  10   0      240.16      227.64      8.46 o 
   3  10   0      124.66      126.07      6.58 o 
   4  10   0      530.78      519.99     15.88 o 
   5  10   0       26.36       21.25      2.25 o 
   6  10   0       30.10       32.16      2.18 o 
   7  10   0        4.26        5.16      1.56 o 
   8  10   0        5.89       10.52      2.14 o 
   9  10   0        0.20        0.72      2.46 o 
  10  10   0        0.81        2.13      3.62 o 
  11  10   0        0.33        1.91      2.75 o 
  12  10   0        0.73       -1.47      2.68 o 
  13  10   0      188.01      174.25     11.06 o 
  14  10   0       54.98       57.21      6.49 o 
  15  10   0       24.71       32.52      6.77 o 
  16  10   0       16.38       17.26      5.87 o 
  17  10   0        8.07        9.42      6.86 o 
  18  10   0       13.38       18.03      8.41 o 
   1  11   0       88.40       89.58      5.49 o 
   2  11   0      528.52      511.82     15.95 o 
   3  11   0      252.72      243.98     17.27 o 
   4  11   0      298.94      310.55     10.90 o 
   5  11   0       34.52       39.34      3.54 o 
   6  11   0       14.17       17.20      2.96 o 
   7  11   0        2.49        2.16      1.32 o 
   8  11   0        0.94        1.01      1.79 o 
   9  11   0        1.06        3.19      3.35 o 
  10  11   0        0.21        2.08      2.98 o 
  11  11   0       39.66       34.81      4.32 o 
  12  11   0      101.71       92.77      7.13 o 
  13  11   0        4.88        5.39      4.45 o 
  14  11   0       24.42       32.34      6.86 o 
  15  11   0       12.61       18.56     11.24 o 
  16  11   0       24.24       42.13      8.82 o 
  17  11   0        0.86       -2.45      5.45 o 
   0  12   0       43.49       29.79      6.20 o 
   1  12   0       13.54       14.47      1.35 o 
   2  12   0       67.20       70.14      4.64 o 
   3  12   0       46.20       61.98      4.42 o 
   4  12   0      297.12      289.52     15.43 o 
   5  12   0      197.91      197.67      9.02 o 
   6  12   0        1.22        1.92      2.18 o 
   7  12   0       16.88       19.36      5.83 o 
   8  12   0       76.96       71.72      5.48 o 
   9  12   0       11.95       23.84      3.49 o 
  10  12   0        7.49        8.87      3.71 o 
  11  12   0       37.63       41.82      6.50 o 
  12  12   0      138.84      144.62     11.94 o 
  13  12   0       30.01       31.63      5.90 o 
  14  12   0        0.79        6.49      6.05 o 
  15  12   0        1.28        7.79      5.24 o 
  16  12   0        1.66       -0.17      4.82 o 
  17  12   0        2.04        8.60      6.65 o 
   1  13   0       52.10       53.30      4.12 o 
   2  13   0       32.67       34.60      3.56 o 
   3  13   0       26.14       27.84      3.34 o 
   4  13   0      103.02      109.80      7.26 o 
   5  13   0        2.68       -0.95      2.15 o 
   6  13   0       93.00       79.91      5.72 o 
   7  13   0       11.27       13.37      3.19 o 
   8  13   0       11.78        9.49      3.15 o 
   9  13   0        6.10        4.76      3.08 o 
  10  13   0      200.47      191.64     13.25 o 
  11  13   0       12.21       14.92      6.01 o 
  12  13   0       17.35       19.14      5.57 o 
  13  13   0        0.91        7.79      4.67 o 
  14  13   0        7.15       17.66      6.21 o 
  15  13   0       27.39       44.51      8.56 o 
  16  13   0       12.38        1.58      7.77 o 
   0  14   0       51.74       53.67      8.74 o 
   1  14   0      215.35      205.51      8.83 o 
   2  14   0        3.37        6.46      2.78 o 
   3  14   0      396.13      386.42     15.50 o 
   4  14   0        4.21        7.17      3.17 o 
   5  14   0        0.40        7.28      4.14 o 
   6  14   0        7.27       10.15      3.14 o 
   7  14   0        1.20        1.19      2.71 o 
   8  14   0      193.15      172.12      9.79 o 
   9  14   0        1.01       -0.76      2.31 o 
  10  14   0        4.79        7.46      4.30 o 
  11  14   0        1.10       -0.55      4.25 o 
  12  14   0       26.95       28.31      6.41 o 
  13  14   0        2.29        7.83      4.89 o 
  14  14   0       26.72       35.49      7.29 o 
  15  14   0        0.00        0.06      4.74 o 
  16  14   0        0.91        3.74      6.09 o 
   1  15   0      157.34      152.20     10.58 o 
   2  15   0      175.80      167.49      8.74 o 
   3  15   0       50.41       58.65      5.53 o 
   4  15   0       74.60       65.61      5.84 o 
   5  15   0        0.49        5.90      3.60 o 
   6  15   0       51.15       51.88      5.60 o 
   7  15   0       20.91       37.68      5.36 o 
   8  15   0       96.13       73.33      6.57 o 
   9  15   0      144.46      124.04     10.83 o 
  10  15   0       55.98       46.51      6.54 o 
  11  15   0       49.70       53.23      7.86 o 
  12  15   0       35.73       25.93      5.91 o 
  13  15   0        2.70        3.18      4.46 o 
  14  15   0        7.04        9.48      5.73 o 
  15  15   0       21.06       22.59      8.34 o 
   0  16   0       13.88        5.62      5.55 o 
   1  16   0      368.28      364.50     20.02 o 
   2  16   0        4.54        7.84      4.37 o 
   3  16   0        5.20        5.35      3.11 o 
   4  16   0        1.32        3.25      3.70 o 
   5  16   0      119.46      108.87      8.22 o 
   6  16   0       55.25       53.60      5.63 o 
   7  16   0        4.82        2.82      2.75 o 
   8  16   0        6.31        9.06      3.36 o 
   9  16   0       75.19       77.34      9.22 o 
  10  16   0        0.02        0.03      3.74 o 
  11  16   0       17.12       28.58      8.39 o 
  12  16   0        7.69        7.22      5.28 o 
  13  16   0       12.82        8.25      5.38 o 
  14  16   0        6.49       13.86      9.14 o 
   1  17   0      220.74      207.36     13.83 o 
   2  17   0       36.14       32.27      5.73 o 
   3  17   0       14.83       14.90      4.87 o 
   4  17   0      416.96      382.14     17.62 o 
   5  17   0       14.40        7.22      3.10 o 
   6  17   0      121.84      124.87     10.19 o 
   7  17   0       10.93       19.37      4.79 o 
   8  17   0      169.32      163.36     10.21 o 
   9  17   0       37.02       55.55      7.96 o 
  10  17   0        1.71       -0.68      5.77 o 
  11  17   0        7.35        5.81      4.96 o 
  12  17   0        0.66        0.53      4.15 o 
  13  17   0        1.82        0.26      4.23 o 
   0  18   0      274.55      258.14     23.66 o 
   1  18   0        6.39       14.01      6.02 o 
   2  18   0       57.87       65.58      7.84 o 
   3  18   0       27.04       26.83      5.56 o 
   4  18   0       45.07       50.35      6.99 o 
   5  18   0        5.87       17.51      4.72 o 
   6  18   0       85.22       95.38     10.09 o 
   7  18   0       10.90       10.87      4.31 o 
   8  18   0      100.99       80.32      9.20 o 
   9  18   0        9.09       11.43      4.78 o 
  10  18   0       26.99       37.33      7.40 o 
  11  18   0       92.39       86.34     10.90 o 
  12  18   0       23.30       23.58      7.19 o 
  13  18   0        1.86        4.53      5.35 o 
   1  19   0       14.04       19.41      5.47 o 
   2  19   0       58.86       70.61      8.57 o 
   3  19   0       17.55       24.59      6.57 o 
   4  19   0        6.55        5.66      4.20 o 
   5  19   0       10.00       14.94      8.34 o 
   6  19   0        0.94       -3.21      3.62 o 
   7  19   0       59.87       65.18      7.83 o 
   8  19   0       12.01       16.57      8.09 o 
   9  19   0       17.19       26.73      8.05 o 
  10  19   0        3.36       -3.55      5.83 o 
  11  19   0       88.22       81.64     13.17 o 
  12  19   0       10.92       12.47      7.52 o 
   0  20   0        0.18        3.27      5.95 o 
   1  20   0       57.84       52.08      8.06 o 
   2  20   0        6.63       12.07      5.40 o 
   3  20   0        2.78       -0.95      3.76 o 
   4  20   0       31.51       27.46      6.22 o 
   5  20   0       10.72        6.96      4.68 o 
   6  20   0        0.42       10.71      4.92 o 
   7  20   0        3.03       15.60      6.72 o 
   8  20   0       31.33       34.76      8.77 o 
   9  20   0       10.10       13.47      7.17 o 
  10  20   0       15.11        6.86      6.67 o 
   1  21   0        0.02        0.35      4.26 o 
   2  21   0        0.15       -1.63      4.10 o 
   3  21   0       21.87       37.55      7.17 o 
   4  21   0        1.19       -2.69      4.23 o 
   5  21   0        3.89        7.65      6.56 o 
   6  21   0        0.93        0.49      3.97 o 
   7  21   0        0.01        0.15      4.85 o 
   8  21   0       63.71       53.92     10.94 o 
   9  21   0       71.26       78.22     13.37 o 
   0  22   0        0.92        5.79      7.14 o 
   1  22   0       39.72       53.58      8.85 o 
   2  22   0       20.27       12.72      5.71 o 
   3  22   0        7.21       14.24      5.82 o 
   4  22   0        0.07       -1.79      4.89 o 
   5  22   0        0.18        0.63      4.10 o 
   6  22   0        0.44        1.86      4.74 o 
   7  22   0        1.65        8.85      6.77 o 
   1  23   0        3.38        5.71      5.48 o 
   2  23   0        4.01        6.53      5.30 o 
   3  23   0       22.15       31.03      7.52 o 
   4  23   0        4.99        2.39      4.86 o 
   5  23   0        1.11        0.22      5.16 o 
   2   0   1     4642.35     4462.55     68.28 o 
   4   0   1     4437.99     4309.87     73.74 o 
   6   0   1      210.92      228.88      6.57 o 
   8   0   1      542.00      611.12     14.70 o 
  10   0   1       35.80       42.78      4.34 o 
  12   0   1      284.66      264.53     11.77 o 
  14   0   1        2.08       -4.36      4.49 o 
  16   0   1       29.85       35.65      6.40 o 
  18   0   1       11.63       24.29      6.71 o 
   0   1   1     2439.75     2351.92     21.67 o 
   1   1   1    13289.73    12163.60    120.02 o 
   2   1   1     3827.30     3603.84     35.64 o 
   3   1   1      812.89      797.81      8.18 o 
   4   1   1      531.08      531.20     11.56 o 
   5   1   1      262.49      270.38      3.87 o 
   6   1   1       98.10      101.19      2.59 o 
   7   1   1     1872.48     1893.17     50.78 o 
   8   1   1      168.97      158.30      4.46 o 
   9   1   1       72.02       72.19      2.85 o 
  10   1   1      174.94      172.24      6.44 o 
  11   1   1       98.45      105.15      3.93 o 
  12   1   1       67.48       76.32      4.38 o 
  13   1   1      125.87      117.22      5.49 o 
  14   1   1       74.04       72.37      4.86 o 
  15   1   1       17.67       18.80      3.54 o 
  16   1   1       13.00        8.13      3.29 o 
  17   1   1       14.64       15.34      5.22 o 
  18   1   1        2.86        2.41      3.19 o 
  19   1   1        0.69        2.08      3.58 o 
   1   2   1     6834.34     6368.63     63.60 o 
   2   2   1     1616.77     1595.46     15.83 o 
   3   2   1     4942.48     4725.65     58.36 o 
   4   2   1     1202.10     1193.60     22.45 o 
   5   2   1      571.69      571.98      8.18 o 
   6   2   1      481.60      515.08     12.16 o 
   7   2   1     3420.59     3665.29     62.44 o 
   8   2   1      164.83      159.92      3.98 o 
   9   2   1      156.26      157.64      4.29 o 
  10   2   1      122.83      126.91      4.33 o 
  11   2   1       24.28       28.99      2.51 o 
  12   2   1       72.15       72.16      3.46 o 
  13   2   1       77.37       84.23      5.05 o 
  14   2   1       17.55       28.16      3.73 o 
  15   2   1       42.44       44.78      4.88 o 
  16   2   1        6.81        5.41      3.03 o 
  17   2   1        9.39        8.71      3.41 o 
  18   2   1        0.64        0.96      2.88 o 
  19   2   1       11.00       13.56      5.15 o 
   0   3   1     1878.99     1949.93     37.79 o 
   1   3   1     2153.15     2098.59     22.59 o 
   2   3   1      468.63      440.78      6.20 o 
   3   3   1     2210.76     2132.58     35.43 o 
   4   3   1      489.60      505.83      6.49 o 
   5   3   1      538.62      546.50     11.42 o 
   6   3   1      345.38      353.42      8.12 o 
   7   3   1     1132.07     1151.55     24.46 o 
   8   3   1       69.91       75.00      2.64 o 
   9   3   1      299.16      309.36      7.01 o 
  10   3   1      731.41      727.06     14.67 o 
  11   3   1       53.83       62.02      3.45 o 
  12   3   1       81.20       86.57      4.15 o 
  13   3   1      144.20      137.23      6.18 o 
  14   3   1       38.40       40.62      4.04 o 
  15   3   1       58.31       62.26      5.00 o 
  16   3   1        4.38        4.21      2.99 o 
  17   3   1        2.93       -0.01      2.33 o 
  18   3   1       14.01       12.70      3.92 o 
  19   3   1        9.05        1.36      3.30 o 
   1   4   1     5245.85     5060.15     62.79 o 
   2   4   1      771.16      738.08      9.12 o 
   3   4   1      156.47      156.61      2.83 o 
   4   4   1      374.80      362.04      5.10 o 
   5   4   1      294.14      292.77      4.38 o 
   6   4   1       37.99       33.70      1.28 o 
   7   4   1      698.27      654.15     17.80 o 
   8   4   1       45.91       47.13      2.39 o 
   9   4   1       27.07       37.21      2.42 o 
  10   4   1       21.26       27.77      2.15 o 
  11   4   1      473.18      441.55     10.81 o 
  12   4   1       70.23       61.85      3.94 o 
  13   4   1       27.57       33.08      2.95 o 
  14   4   1       32.52       34.70      4.11 o 
  15   4   1       98.08       91.88      6.77 o 
  16   4   1       12.67       19.28      4.36 o 
  17   4   1       12.86       11.15      3.75 o 
  18   4   1       15.47       22.45      5.02 o 
  19   4   1        3.57       10.50      4.46 o 
   0   5   1     4322.65     4283.35     83.00 o 
   1   5   1      988.33      975.44     11.40 o 
   2   5   1      886.98      862.87     11.05 o 
   3   5   1      518.74      495.84      6.71 o 
   4   5   1       38.80       39.88      1.70 o 
   5   5   1      627.10      626.36      9.35 o 
   6   5   1       59.14       54.28      1.60 o 
   7   5   1      132.59      122.81      3.35 o 
   8   5   1      203.08      204.02      5.22 o 
   9   5   1      133.80      150.56      6.12 o 
  10   5   1       14.95       16.83      2.07 o 
  11   5   1       34.99       37.61      2.67 o 
  12   5   1       74.29       78.09      4.45 o 
  13   5   1      250.59      224.93      8.16 o 
  14   5   1       16.80       14.18      2.64 o 
  15   5   1       28.61       25.91      3.80 o 
  16   5   1        5.38        3.58      2.68 o 
  17   5   1       48.73       48.13      5.52 o 
  18   5   1        2.84       10.17      3.98 o 
  19   5   1        8.26        7.97      3.95 o 
   1   6   1      505.17      482.21      6.14 o 
   2   6   1      926.59      976.56     12.48 o 
   3   6   1      897.78      919.72     12.25 o 
   4   6   1       25.34       27.30      1.21 o 
   5   6   1      458.62      486.26      7.62 o 
   6   6   1      191.21      193.42      3.69 o 
   7   6   1       92.18       91.67      2.50 o 
   8   6   1      229.42      216.08      5.49 o 
   9   6   1       91.88       97.31      3.69 o 
  10   6   1       23.38       29.64      2.84 o 
  11   6   1      137.59      135.05      5.11 o 
  12   6   1      196.23      189.40      8.21 o 
  13   6   1      112.79      107.62      5.94 o 
  14   6   1       48.66       40.68      4.02 o 
  15   6   1       55.06       51.87      4.61 o 
  16   6   1       56.07       53.82      5.28 o 
  17   6   1        4.03        0.77      2.69 o 
  18   6   1       13.38       19.03      4.54 o 
  19   6   1       29.97       24.33      5.61 o 
   0   7   1     2829.89     2833.04     53.26 o 
   1   7   1      699.51      707.49      8.93 o 
   2   7   1      508.59      508.00      6.97 o 
   3   7   1      188.31      189.48      3.32 o 
   4   7   1      262.05      267.49      4.52 o 
   5   7   1      493.17      528.87      8.70 o 
   6   7   1      481.80      493.85      8.46 o 
   7   7   1      115.83      114.22      3.05 o 
   8   7   1       25.08       29.27      2.08 o 
   9   7   1      362.04      365.66      8.97 o 
  10   7   1       27.30       28.73      2.33 o 
  11   7   1       31.00       32.12      2.95 o 
  12   7   1      353.36      351.91     11.70 o 
  13   7   1        6.93        6.99      2.29 o 
  14   7   1       35.48       38.89      4.05 o 
  15   7   1       16.86       20.81      3.66 o 
  16   7   1        1.59        2.56      2.41 o 
  17   7   1        7.68       11.74      3.73 o 
  18   7   1        9.92       11.55      4.08 o 
   1   8   1      188.89      193.85      3.06 o 
   2   8   1     2217.25     2296.79     37.74 o 
   3   8   1      453.23      478.67      9.09 o 
   4   8   1      115.76      119.90      2.37 o 
   5   8   1      271.40      269.27      4.82 o 
   6   8   1       78.76       77.37      2.41 o 
   7   8   1      392.42      373.18      7.10 o 
   8   8   1       84.91       94.58      3.67 o 
   9   8   1        1.37        1.86      1.44 o 
  10   8   1       30.81       34.04      2.32 o 
  11   8   1     1105.49     1084.29     32.14 o 
  12   8   1      210.28      215.63      8.39 o 
  13   8   1       18.78       19.48      3.12 o 
  14   8   1       21.73       16.57      2.91 o 
  15   8   1       25.63       29.06      3.80 o 
  16   8   1       26.86       29.85      4.05 o 
  17   8   1        3.36       -2.20      3.22 o 
  18   8   1       22.95       34.24      6.74 o 
   0   9   1       72.92       73.98      2.53 o 
   1   9   1      131.01      139.57      2.72 o 
   2   9   1     1183.89     1187.04     20.06 o 
   3   9   1       36.77       41.26      2.05 o 
   4   9   1       80.01       89.12      2.87 o 
   5   9   1      155.85      166.73      3.68 o 
   6   9   1        8.02       10.43      1.20 o 
   7   9   1       83.25       84.82      2.82 o 
   8   9   1       41.91       39.74      2.13 o 
   9   9   1      252.13      244.04      7.20 o 
  10   9   1      548.76      541.05     13.43 o 
  11   9   1       56.70       62.46      4.04 o 
  12   9   1       15.51       17.93      2.87 o 
  13   9   1       33.02       30.84      3.52 o 
  14   9   1       33.79       39.02      3.84 o 
  15   9   1       30.69       41.78      4.40 o 
  16   9   1       16.28       23.05      4.55 o 
  17   9   1        7.70       -0.74      3.56 o 
  18   9   1       24.15       30.03      6.76 o 
   1  10   1     1351.89     1323.56     22.84 o 
   2  10   1      127.17      128.15      4.43 o 
   3  10   1      168.78      170.72      4.32 o 
   4  10   1      174.82      176.07      4.48 o 
   5  10   1       58.36       57.79      2.51 o 
   6  10   1       96.19       92.66      3.21 o 
   7  10   1       69.89       73.94      2.53 o 
   8  10   1      118.35      113.07      3.53 o 
   9  10   1       81.63       76.26      3.39 o 
  10  10   1       38.71       41.32      2.88 o 
  11  10   1      148.25      141.19      6.36 o 
  12  10   1        0.30        1.70      2.00 o 
  13  10   1       71.28       71.20      4.77 o 
  14  10   1        7.73        6.01      2.85 o 
  15  10   1       33.71       43.68      5.94 o 
  16  10   1        7.21       12.27      4.18 o 
  17  10   1        8.26       15.43      5.29 o 
   0  11   1      283.36      275.51      6.87 o 
   1  11   1      295.97      297.95      6.35 o 
   2  11   1       16.47       19.00      1.76 o 
   3  11   1       64.97       65.41      3.09 o 
   4  11   1      200.24      197.89      5.79 o 
   5  11   1       33.46       34.07      2.19 o 
   6  11   1       23.27       22.47      2.17 o 
   7  11   1       28.95       28.42      2.19 o 
   8  11   1       98.61       90.14      3.57 o 
   9  11   1       87.52       92.67      4.44 o 
  10  11   1       51.07       52.53      3.52 o 
  11  11   1       15.49       19.71      2.92 o 
  12  11   1       25.18       31.53      3.55 o 
  13  11   1       17.52       21.05      3.48 o 
  14  11   1        8.79       11.69      3.12 o 
  15  11   1        2.26        8.24      3.39 o 
  16  11   1        9.10       13.78      4.24 o 
  17  11   1        9.75        8.32      4.36 o 
   1  12   1      636.62      610.25     12.02 o 
   2  12   1      255.40      257.71      6.73 o 
   3  12   1       88.20       96.06      3.59 o 
   4  12   1       39.50       40.71      2.39 o 
   5  12   1       72.05       76.70      3.37 o 
   6  12   1        3.45        5.07      1.50 o 
   7  12   1       41.19       37.70      2.38 o 
   8  12   1       43.61       42.34      2.71 o 
   9  12   1      142.73      130.73      5.32 o 
  10  12   1       83.00       69.28      4.03 o 
  11  12   1      131.30      143.10      6.84 o 
  12  12   1       38.20       43.83      4.91 o 
  13  12   1        8.71       17.38      5.11 o 
  14  12   1        9.46        7.56      3.61 o 
  15  12   1        9.03        9.37      3.87 o 
  16  12   1        2.58        1.25      3.79 o 
   0  13   1      167.32      155.94      7.00 o 
   1  13   1      327.18      315.73      7.46 o 
   2  13   1      719.93      704.48     14.99 o 
   3  13   1       82.92       79.66      5.12 o 
   4  13   1      217.83      219.45      6.05 o 
   5  13   1       27.02       23.62      2.79 o 
   6  13   1        6.36        4.88      1.58 o 
   7  13   1       16.38       20.62      2.45 o 
   8  13   1       16.12       17.12      2.44 o 
   9  13   1       42.37       45.77      3.99 o 
  10  13   1       17.60       17.72      2.89 o 
  11  13   1        0.70       -1.04      2.45 o 
  12  13   1       25.08       30.04      4.43 o 
  13  13   1       17.87       14.84      3.78 o 
  14  13   1       32.67       47.64      5.75 o 
  15  13   1        1.23        3.28      3.27 o 
  16  13   1        5.87       11.38      4.53 o 
   1  14   1      233.57      220.30      7.09 o 
   2  14   1       39.52       39.18      2.65 o 
   3  14   1       16.59       16.95      1.87 o 
   4  14   1        0.86        6.15      2.39 o 
   5  14   1        4.61        9.07      2.38 o 
   6  14   1       58.34       56.57      3.75 o 
   7  14   1        8.47        5.84      1.99 o 
   8  14   1       24.54       28.87      3.29 o 
   9  14   1      156.88      142.80      7.19 o 
  10  14   1       88.54       93.62      6.36 o 
  11  14   1       58.11       57.69      5.58 o 
  12  14   1        8.97       12.61      3.65 o 
  13  14   1       18.82       26.81      4.42 o 
  14  14   1        7.68        5.96      3.74 o 
  15  14   1        1.07        0.34      3.03 o 
   0  15   1      873.83      840.04     30.19 o 
   1  15   1      464.21      439.12     12.14 o 
   2  15   1      194.24      185.05      7.48 o 
   3  15   1        0.17       -0.14      1.83 o 
   4  15   1      116.97      122.48      5.36 o 
   5  15   1       12.80       28.11      2.86 o 
   6  15   1        1.61        3.77      2.23 o 
   7  15   1       23.34       19.83      2.68 o 
   8  15   1       57.14       59.35      4.28 o 
   9  15   1       34.76       37.85      3.94 o 
  10  15   1       42.07       42.18      4.67 o 
  11  15   1       64.40       68.84      6.17 o 
  12  15   1        2.90        9.84      3.86 o 
  13  15   1       16.18       18.39      5.04 o 
  14  15   1       21.22       20.73      5.14 o 
  15  15   1        8.04       12.42      7.26 o 
   1  16   1      172.38      167.69      7.30 o 
   2  16   1       50.20       48.64      3.88 o 
   3  16   1       62.23       60.59      4.48 o 
   4  16   1       20.76       16.32      2.92 o 
   5  16   1      118.77      114.89      5.50 o 
   6  16   1       39.50       39.56      3.85 o 
   7  16   1      225.88      206.62      7.97 o 
   8  16   1       53.68       46.84      3.99 o 
   9  16   1        2.32        0.54      2.26 o 
  10  16   1       48.06       46.48      5.12 o 
  11  16   1       48.84       53.28      5.53 o 
  12  16   1       16.99       12.03      3.90 o 
  13  16   1        7.36       22.34      6.32 o 
  14  16   1        4.72        4.04      3.64 o 
   0  17   1       43.87       45.82      6.50 o 
   1  17   1       93.52       90.58      6.09 o 
   2  17   1      110.16      104.78      5.82 o 
   3  17   1      117.61      111.90      6.02 o 
   4  17   1       71.86       60.70      4.33 o 
   5  17   1       65.08       62.79      4.25 o 
   6  17   1        7.11       13.79      3.82 o 
   7  17   1       61.34       60.32      4.30 o 
   8  17   1       37.57       41.63      4.31 o 
   9  17   1       25.80       31.28      3.93 o 
  10  17   1       18.59       23.76      4.46 o 
  11  17   1       14.06        9.55      3.70 o 
  12  17   1        6.85        8.25      3.75 o 
  13  17   1       41.40       51.62      6.52 o 
   1  18   1       20.50       23.64      3.78 o 
   2  18   1       62.29       60.47      5.26 o 
   3  18   1       94.04      109.91      7.13 o 
   4  18   1        8.58        8.34      2.91 o 
   5  18   1        9.93        3.21      2.95 o 
   6  18   1       20.65       20.66      3.45 o 
   7  18   1        1.52        1.21      2.32 o 
   8  18   1       34.57       45.19      4.92 o 
   9  18   1       10.87       10.02      3.36 o 
  10  18   1        4.37        3.79      3.28 o 
  11  18   1       62.81       64.94      6.81 o 
  12  18   1        5.32        3.65      3.92 o 
   0  19   1       12.66        9.59      4.62 o 
   1  19   1       69.97       74.64      5.98 o 
   2  19   1        7.97       11.78      3.42 o 
   3  19   1       10.42       11.48      3.33 o 
   4  19   1        2.69        2.80      2.75 o 
   5  19   1       25.85       31.43      4.36 o 
   6  19   1        3.98        2.95      2.65 o 
   7  19   1        2.33        3.92      3.03 o 
   8  19   1       29.09       31.55      4.64 o 
   9  19   1       10.49        7.68      3.95 o 
  10  19   1       73.78       65.23      7.52 o 
  11  19   1       28.96       28.27      6.28 o 
   1  20   1       10.84        9.29      3.34 o 
   2  20   1       24.08       27.08      4.43 o 
   3  20   1        7.16       14.51      3.78 o 
   4  20   1        9.08       15.43      3.83 o 
   5  20   1        7.85        5.36      3.21 o 
   6  20   1        6.36        6.79      3.19 o 
   7  20   1       15.49       11.17      4.01 o 
   8  20   1       30.74       34.67      7.51 o 
   9  20   1       41.83       39.45      6.75 o 
  10  20   1       24.88       23.63      6.08 o 
   0  21   1       14.56       23.66      7.06 o 
   1  21   1       24.28       30.32      4.71 o 
   2  21   1       74.75       75.48      6.83 o 
   3  21   1       21.94       17.22      4.04 o 
   4  21   1       12.88       12.85      3.84 o 
   5  21   1       38.02       44.00      5.58 o 
   6  21   1        6.33        5.07      3.82 o 
   7  21   1        7.44       12.97      4.91 o 
   8  21   1       12.28       11.87      4.99 o 
   9  21   1        6.10        2.74      4.12 o 
   1  22   1        3.53        1.31      3.10 o 
   2  22   1        2.76       -0.06      2.84 o 
   3  22   1       21.00       21.03      4.65 o 
   4  22   1       28.89       30.33      5.32 o 
   5  22   1        8.57       14.75      5.49 o 
   6  22   1        1.06       -1.53      4.23 o 
   7  22   1        0.07        0.13      3.61 o 
   0  23   1        9.80        2.72      4.81 o 
   1  23   1       24.37       34.84      5.72 o 
   2  23   1       13.34       19.31      4.85 o 
   3  23   1       13.59       10.52      4.18 o 
   4  23   1       24.66       28.81      5.90 o 
   0   0   2      143.97      145.90      5.07 o 
   2   0   2       76.97       66.34      4.18 o 
   4   0   2      474.06      491.18     10.18 o 
   6   0   2     1010.61     1058.91     45.40 o 
   8   0   2      609.44      646.65     15.64 o 
  10   0   2      217.98      201.34      8.23 o 
  12   0   2       83.34       83.95      6.35 o 
  14   0   2      156.83      123.32      7.70 o 
  16   0   2       15.98       27.03      6.52 o 
  18   0   2       21.25       20.14      7.83 o 
   1   1   2      529.32      510.45      6.83 o 
   2   1   2      928.31      924.43     11.94 o 
   3   1   2      597.91      592.26     11.80 o 
   4   1   2       49.59       53.39      1.31 o 
   5   1   2      597.61      603.11     10.20 o 
   6   1   2      550.47      533.84     10.56 o 
   7   1   2      291.44      304.60      5.48 o 
   8   1   2       38.72       34.61      1.55 o 
   9   1   2       52.38       53.77      2.43 o 
  10   1   2        7.89        8.99      2.14 o 
  11   1   2       12.15       16.83      3.28 o 
  12   1   2       49.32       55.86      4.00 o 
  13   1   2        9.67       11.98      2.28 o 
  14   1   2       51.67       54.70      4.28 o 
  15   1   2        3.15        6.72      2.69 o 
  16   1   2        2.44        0.78      2.53 o 
  17   1   2        8.07        2.70      2.77 o 
  18   1   2        9.19        6.31      3.95 o 
  19   1   2        4.26        7.63      4.62 o 
   0   2   2      654.93      635.83     12.87 o 
   1   2   2     1366.93     1430.81     14.34 o 
   2   2   2      424.62      432.62      7.15 o 
   3   2   2     1056.57     1062.55     12.91 o 
   4   2   2      459.82      463.06      6.50 o 
   5   2   2      904.90      986.83     14.49 o 
   6   2   2       65.11       72.54      2.27 o 
   7   2   2       16.00       14.44      1.20 o 
   8   2   2       86.85       76.68      2.81 o 
   9   2   2        3.76        7.20      1.56 o 
  10   2   2       44.56       51.07      2.82 o 
  11   2   2      135.37      136.63      5.31 o 
  12   2   2      153.82      145.14      6.59 o 
  13   2   2      194.42      184.88      7.76 o 
  14   2   2       51.79       47.47      4.00 o 
  15   2   2       27.26       30.86      4.17 o 
  16   2   2        8.28        7.08      3.11 o 
  17   2   2        2.00       -0.60      2.60 o 
  18   2   2        9.27        7.32      3.12 o 
  19   2   2       19.99       19.71      5.55 o 
   1   3   2     1643.99     1693.79     21.15 o 
   2   3   2      583.64      603.65      8.16 o 
   3   3   2      301.51      292.20      4.34 o 
   4   3   2       68.23       63.41      2.03 o 
   5   3   2      369.50      417.40      6.79 o 
   6   3   2       99.68      101.55      2.55 o 
   7   3   2      371.21      367.62      9.23 o 
   8   3   2      219.12      225.79      5.11 o 
   9   3   2       16.40       20.94      2.26 o 
  10   3   2      203.75      177.20      6.22 o 
  11   3   2       46.67       44.12      3.22 o 
  12   3   2       87.57       85.47      4.02 o 
  13   3   2       11.12        7.70      2.27 o 
  14   3   2       14.73       13.71      3.10 o 
  15   3   2        8.92       11.22      3.14 o 
  16   3   2       11.85        7.11      2.86 o 
  17   3   2        3.14        4.00      3.40 o 
  18   3   2        9.98       10.17      3.91 o 
   0   4   2     4124.40     4388.25     88.71 o 
   1   4   2      111.44       98.39      2.59 o 
   2   4   2      417.75      398.22      6.42 o 
   3   4   2      219.04      228.69      5.68 o 
   4   4   2      692.90      728.95     11.41 o 
   5   4   2        4.45        4.73      0.93 o 
   6   4   2      417.84      461.76      8.06 o 
   7   4   2      167.95      173.26      3.91 o 
   8   4   2       78.58       68.33      2.20 o 
   9   4   2       17.26       25.23      2.33 o 
  10   4   2      283.22      269.01      7.93 o 
  11   4   2      375.63      358.48     10.45 o 
  12   4   2        3.95       10.54      2.27 o 
  13   4   2       15.13       24.48      2.91 o 
  14   4   2       44.81       41.79      4.42 o 
  15   4   2       69.79       73.57      5.65 o 
  16   4   2       19.03       18.18      3.90 o 
  17   4   2        3.16        1.51      2.64 o 
  18   4   2        4.81        8.53      3.65 o 
   1   5   2      247.99      256.60      4.78 o 
   2   5   2     1398.95     1481.47     22.66 o 
   3   5   2      432.20      422.63      7.14 o 
   4   5   2      520.01      564.40      9.69 o 
   5   5   2        4.01       10.95      1.24 o 
   6   5   2       68.11       70.91      2.61 o 
   7   5   2       58.38       61.56      3.29 o 
   8   5   2       84.36       92.81      3.55 o 
   9   5   2       22.13       19.51      2.08 o 
  10   5   2      296.98      280.43      9.43 o 
  11   5   2       15.78       24.64      2.68 o 
  12   5   2       70.85       61.52      3.66 o 
  13   5   2       57.12       46.49      3.41 o 
  14   5   2       90.97       90.08      5.88 o 
  15   5   2       64.53       60.57      5.16 o 
  16   5   2       32.79       34.79      4.48 o 
  17   5   2        1.91       -0.39      2.63 o 
  18   5   2        0.09        1.29      3.25 o 
   0   6   2      588.44      631.75     18.67 o 
   1   6   2      574.90      628.91     10.90 o 
   2   6   2      371.30      442.59      7.21 o 
   3   6   2      354.87      367.03      6.26 o 
   4   6   2      333.91      330.92      5.97 o 
   5   6   2      429.81      447.23      8.19 o 
   6   6   2      101.22      106.52      3.32 o 
   7   6   2       35.92       37.33      2.11 o 
   8   6   2      171.10      168.19      5.60 o 
   9   6   2      189.19      183.95      6.12 o 
  10   6   2      372.63      370.80     17.20 o 
  11   6   2      116.04      114.13      4.66 o 
  12   6   2       14.28       11.94      2.30 o 
  13   6   2        5.30        9.23      3.42 o 
  14   6   2      105.93      108.29      6.33 o 
  15   6   2        1.49        0.14      2.61 o 
  16   6   2       18.56       22.14      4.07 o 
  17   6   2        1.17        1.89      3.05 o 
  18   6   2        5.96       15.20      7.77 o 
   1   7   2      434.45      456.32      9.06 o 
   2   7   2      150.20      158.63      3.71 o 
   3   7   2      309.23      323.81      6.35 o 
   4   7   2       82.07       88.53      3.05 o 
   5   7   2       52.06       49.48      2.30 o 
   6   7   2      146.42      155.50      4.26 o 
   7   7   2       64.07       58.93      2.65 o 
   8   7   2       13.08       15.99      2.00 o 
   9   7   2      163.99      158.76      6.09 o 
  10   7   2      359.37      350.61     11.83 o 
  11   7   2      429.41      427.57     11.90 o 
  12   7   2       96.08       98.24      4.65 o 
  13   7   2       17.24       20.61      2.83 o 
  14   7   2       47.48       47.36      4.00 o 
  15   7   2       26.93       41.49      4.48 o 
  16   7   2       31.19       34.98      4.35 o 
  17   7   2       42.47       43.61      6.04 o 
  18   7   2       21.21       20.57      5.78 o 
   0   8   2     1359.45     1460.27     34.03 o 
   1   8   2      166.85      164.71      3.68 o 
   2   8   2       25.99       28.69      2.32 o 
   3   8   2      106.21      111.17      3.12 o 
   4   8   2       73.96       86.38      2.89 o 
   5   8   2        8.64       10.43      1.38 o 
   6   8   2       46.03       45.55      2.29 o 
   7   8   2      186.54      193.11      5.04 o 
   8   8   2       80.07       83.07      3.69 o 
   9   8   2      421.43      397.77     13.00 o 
  10   8   2       47.51       51.91      4.62 o 
  11   8   2        5.80       13.27      2.21 o 
  12   8   2       71.95       71.20      4.00 o 
  13   8   2       36.73       38.31      3.42 o 
  14   8   2       79.73       89.37      5.85 o 
  15   8   2       27.09       42.17      4.64 o 
  16   8   2        7.99        5.59      3.30 o 
  17   8   2        4.09       17.49      5.13 o 
   1   9   2      414.50      402.14      7.53 o 
   2   9   2      151.26      153.19      4.40 o 
   3   9   2      243.86      231.72      5.10 o 
   4   9   2      254.67      264.00      5.68 o 
   5   9   2       28.29       29.89      2.36 o 
   6   9   2       23.31       27.54      1.91 o 
   7   9   2       94.62      102.76      3.48 o 
   8   9   2       67.21       61.37      3.16 o 
   9   9   2       60.66       63.15      3.70 o 
  10   9   2      277.81      257.64      8.78 o 
  11   9   2       27.56       35.71      2.95 o 
  12   9   2       94.16       84.49      4.48 o 
  13   9   2       91.26       81.58      5.20 o 
  14   9   2       41.76       41.67      4.47 o 
  15   9   2       17.98       23.92      5.21 o 
  16   9   2        5.07        9.69      4.57 o 
  17   9   2        2.60        4.57      4.65 o 
   0  10   2      127.06      131.93      4.98 o 
   1  10   2      217.93      209.55      4.72 o 
   2  10   2       94.98       85.26      2.93 o 
   3  10   2       43.48       51.88      2.14 o 
   4  10   2       49.45       53.33      2.05 o 
   5  10   2       12.72       15.47      1.62 o 
   6  10   2       45.39       53.60      2.56 o 
   7  10   2       17.13       16.30      1.84 o 
   8  10   2      399.36      392.91     10.20 o 
   9  10   2      551.15      527.53     14.53 o 
  10  10   2      162.03      158.91      6.39 o 
  11  10   2       50.90       51.92      3.91 o 
  12  10   2      215.94      221.87      9.45 o 
  13  10   2        1.78        1.95      2.30 o 
  14  10   2        6.82        8.26      3.81 o 
  15  10   2        4.29        6.27      3.45 o 
  16  10   2        7.26        9.05      4.07 o 
  17  10   2       20.90       28.05      6.90 o 
   1  11   2      490.18      475.72      9.05 o 
   2  11   2       64.94       66.23      3.08 o 
   3  11   2      171.91      175.49      5.45 o 
   4  11   2      353.04      334.73      8.44 o 
   5  11   2       13.03       18.24      2.10 o 
   6  11   2      133.49      134.01      4.81 o 
   7  11   2       39.71       42.30      2.84 o 
   8  11   2      243.67      234.98      7.85 o 
   9  11   2       69.10       63.69      3.87 o 
  10  11   2       31.38       26.76      2.83 o 
  11  11   2       57.58       53.98      4.06 o 
  12  11   2       14.20       22.84      3.59 o 
  13  11   2        9.01        5.86      2.75 o 
  14  11   2        4.44       20.28      6.16 o 
  15  11   2        1.15        5.14      3.57 o 
  16  11   2        2.79        3.43      4.01 o 
   0  12   2      412.26      388.07     11.20 o 
   1  12   2       27.99       27.13      2.22 o 
   2  12   2       54.08       58.42      3.23 o 
   3  12   2      412.04      407.94     10.11 o 
   4  12   2      104.99      105.91      4.66 o 
   5  12   2      114.98      115.71      4.61 o 
   6  12   2      135.21      124.00      4.87 o 
   7  12   2        4.09        2.77      1.65 o 
   8  12   2       59.96       60.98      4.31 o 
   9  12   2       82.51       82.98      4.59 o 
  10  12   2       61.39       59.25      3.64 o 
  11  12   2       80.70       83.77      5.00 o 
  12  12   2        4.98        4.60      2.57 o 
  13  12   2        0.52        0.59      2.18 o 
  14  12   2        8.65        5.39      3.38 o 
  15  12   2        1.75        1.59      3.57 o 
  16  12   2        4.50        3.84      4.38 o 
   1  13   2       85.29       79.45      3.46 o 
   2  13   2      835.96      825.34     19.67 o 
   3  13   2      260.30      246.61      9.52 o 
   4  13   2      102.83       99.51      4.25 o 
   5  13   2       16.21       23.72      2.49 o 
   6  13   2      256.81      234.56      7.17 o 
   7  13   2      103.69       97.22      4.28 o 
   8  13   2        8.07        8.62      2.13 o 
   9  13   2       24.42       29.36      2.99 o 
  10  13   2       53.51       50.17      4.05 o 
  11  13   2        4.37        8.91      2.85 o 
  12  13   2        5.69        5.83      3.07 o 
  13  13   2        0.58        1.73      2.81 o 
  14  13   2       12.94       14.15      4.32 o 
  15  13   2        0.84        3.37      3.70 o 
   0  14   2      954.91      921.82     33.99 o 
   1  14   2      192.38      202.05      7.44 o 
   2  14   2      447.43      445.92     11.72 o 
   3  14   2      291.94      282.24      8.62 o 
   4  14   2       37.81       38.06      2.87 o 
   5  14   2      113.64      106.30      4.80 o 
   6  14   2       55.25       60.65      4.31 o 
   7  14   2       51.78       47.55      3.34 o 
   8  14   2       96.78       93.00      4.98 o 
   9  14   2       60.94       65.86      4.83 o 
  10  14   2        3.83        5.43      2.44 o 
  11  14   2       40.80       37.71      4.72 o 
  12  14   2        5.17        3.54      2.91 o 
  13  14   2        8.05        1.26      3.12 o 
  14  14   2        1.19        4.28      3.58 o 
  15  14   2        0.92        2.78      4.45 o 
   1  15   2      266.64      259.00      8.64 o 
   2  15   2       41.88       59.99      6.10 o 
   3  15   2       67.64       70.90      3.67 o 
   4  15   2       11.19       12.96      2.31 o 
   5  15   2       57.73       55.54      3.44 o 
   6  15   2       36.80       39.08      3.31 o 
   7  15   2       20.59       26.16      3.34 o 
   8  15   2       24.63       29.63      3.81 o 
   9  15   2       25.02       28.26      3.73 o 
  10  15   2        0.51        3.09      2.44 o 
  11  15   2       48.95       55.53      5.67 o 
  12  15   2        4.63        1.90      3.03 o 
  13  15   2        5.96        4.47      3.53 o 
  14  15   2        3.63        8.31      3.90 o 
   0  16   2      266.65      264.57     13.12 o 
   1  16   2       55.10       45.56      4.65 o 
   2  16   2       33.22       37.38      3.35 o 
   3  16   2       85.99       79.41      5.30 o 
   4  16   2       14.35       23.26      3.38 o 
   5  16   2        5.11        3.63      1.99 o 
   6  16   2       14.53       10.81      2.31 o 
   7  16   2       24.32       22.31      3.34 o 
   8  16   2       25.67       32.28      3.95 o 
   9  16   2       28.64       28.85      3.99 o 
  10  16   2      124.88      130.91      8.65 o 
  11  16   2        1.56        3.29      3.04 o 
  12  16   2       16.36       13.31      4.03 o 
  13  16   2       29.20       30.66      5.08 o 
   1  17   2       32.41       31.16      3.39 o 
   2  17   2       92.56       93.74      6.24 o 
   3  17   2       54.89       56.61      4.64 o 
   4  17   2        3.90        4.06      2.81 o 
   5  17   2        5.80        6.25      2.62 o 
   6  17   2        9.91       14.93      3.09 o 
   7  17   2       70.95       73.26      5.20 o 
   8  17   2       24.51       23.38      3.86 o 
   9  17   2       24.99       36.87      4.32 o 
  10  17   2       23.48       24.81      4.64 o 
  11  17   2        1.00        0.86      2.92 o 
  12  17   2        6.44       17.52      4.52 o 
   0  18   2      133.91      113.07     11.45 o 
   1  18   2       51.34       53.51      5.34 o 
   2  18   2      114.74      113.76      6.70 o 
   3  18   2        6.54       14.40      4.26 o 
   4  18   2       62.04       61.97      5.16 o 
   5  18   2       14.07       18.96      3.50 o 
   6  18   2        8.10       15.74      3.21 o 
   7  18   2       53.08       51.45      5.20 o 
   8  18   2       13.92       13.66      3.69 o 
   9  18   2        8.33        4.29      3.67 o 
  10  18   2        3.77        8.32      4.20 o 
  11  18   2        5.93        5.17      3.75 o 
   1  19   2        9.95       11.55      3.58 o 
   2  19   2        2.19        0.79      2.62 o 
   3  19   2       32.12       40.63      4.96 o 
   4  19   2        3.09        3.60      2.99 o 
   5  19   2        6.98       12.23      6.29 o 
   6  19   2       40.97       43.23      4.90 o 
   7  19   2       44.33       44.03      5.43 o 
   8  19   2       14.01       10.54      3.96 o 
   9  19   2        8.61       15.33      4.67 o 
  10  19   2       12.22       12.37      4.62 o 
   0  20   2       36.12       47.46      7.68 o 
   1  20   2       30.61       37.63      5.02 o 
   2  20   2       28.11       55.64     10.19 o 
   3  20   2       14.51       27.55      4.66 o 
   4  20   2        3.77        9.49      3.51 o 
   5  20   2       10.27        7.49      3.46 o 
   6  20   2       42.10       44.46      6.09 o 
   7  20   2        4.11        6.15      3.79 o 
   8  20   2        1.13        6.38      4.51 o 
   9  20   2        2.37        8.82      4.41 o 
   1  21   2        1.11        5.92      4.14 o 
   2  21   2        7.19        1.73      3.39 o 
   3  21   2        0.38       -0.89      2.99 o 
   4  21   2       23.94       34.10      5.25 o 
   5  21   2        9.77       21.71      5.08 o 
   6  21   2        6.94        7.54      4.10 o 
   7  21   2       10.40        9.35      4.89 o 
   0  22   2       38.09       46.58      8.34 o 
   1  22   2        6.89        3.73      3.58 o 
   2  22   2       28.56       28.33      5.34 o 
   3  22   2        2.36        8.78      5.59 o 
   4  22   2       15.64       16.86      4.94 o 
   5  22   2       45.53       50.98      6.97 o 
   2   0   3      886.62      861.39     21.48 o 
   4   0   3      329.04      350.65     22.72 o 
   6   0   3      157.83      161.27      4.92 o 
   8   0   3      367.38      348.42     11.18 o 
  10   0   3       90.02       91.66      4.64 o 
  12   0   3       32.71       36.86      4.15 o 
  14   0   3       24.97       20.11      4.31 o 
  16   0   3       67.10       74.02     11.73 o 
  18   0   3        4.33       -1.29      5.87 o 
   0   1   3     1253.67     1227.84     21.17 o 
   1   1   3      259.52      257.64      4.64 o 
   2   1   3       94.17       82.24      2.49 o 
   3   1   3       87.75       99.50      4.21 o 
   4   1   3      110.99      109.24      3.83 o 
   5   1   3       81.68       76.53      3.33 o 
   6   1   3      112.62      114.47      2.72 o 
   7   1   3        2.36        4.41      1.94 o 
   8   1   3      144.80      142.07      3.83 o 
   9   1   3       63.53       62.77      2.60 o 
  10   1   3      108.90      102.24      3.79 o 
  11   1   3       49.29       48.54      3.04 o 
  12   1   3       29.38       29.37      2.86 o 
  13   1   3       29.57       30.21      2.99 o 
  14   1   3       14.39       12.65      3.32 o 
  15   1   3        4.06        3.84      2.44 o 
  16   1   3        5.24        5.72      4.11 o 
  17   1   3        3.44        8.77      4.79 o 
  18   1   3        3.30        7.98      4.99 o 
   1   2   3      629.79      655.44     12.22 o 
   2   2   3       26.14       29.25      1.57 o 
   3   2   3      323.37      318.43      6.58 o 
   4   2   3      189.47      205.88      4.34 o 
   5   2   3       62.98       58.20      2.12 o 
   6   2   3      516.96      498.18      8.71 o 
   7   2   3        6.07        5.87      1.66 o 
   8   2   3       39.53       40.02      2.32 o 
   9   2   3      141.46      134.54      4.01 o 
  10   2   3        9.50       13.65      1.84 o 
  11   2   3       30.40       32.37      2.66 o 
  12   2   3       15.91       15.57      2.52 o 
  13   2   3        5.23        6.06      2.27 o 
  14   2   3        1.68        2.56      2.15 o 
  15   2   3        1.80        1.36      2.29 o 
  16   2   3        4.38        8.29      4.30 o 
  17   2   3        2.55       -4.52      4.52 o 
  18   2   3        3.00        6.94      4.85 o 
   0   3   3      993.40     1032.25     22.44 o 
   1   3   3      609.81      600.88      8.30 o 
   2   3   3      157.90      169.13      3.73 o 
   3   3   3      402.06      459.53     12.20 o 
   4   3   3       89.21       94.14      2.72 o 
   5   3   3      357.41      330.60      5.61 o 
   6   3   3        0.85       -0.02      0.78 o 
   7   3   3       25.09       28.09      2.02 o 
   8   3   3       50.05       51.70      2.32 o 
   9   3   3      105.76      102.36      3.94 o 
  10   3   3       68.30       63.51      3.48 o 
  11   3   3        9.91       14.41      2.12 o 
  12   3   3      103.37       91.46      4.46 o 
  13   3   3      103.52       96.03      5.45 o 
  14   3   3       43.01       51.89      4.34 o 
  15   3   3       24.92       26.26      3.58 o 
  16   3   3       10.64        4.51      3.92 o 
  17   3   3        0.80        3.23      4.06 o 
   1   4   3      601.97      641.08     13.15 o 
   2   4   3       99.73       94.70      3.01 o 
   3   4   3       71.79       69.47      2.62 o 
   4   4   3      435.58      434.39      7.38 o 
   5   4   3       79.39       79.84      2.34 o 
   6   4   3       87.83       80.78      2.55 o 
   7   4   3       99.87       98.69      3.14 o 
   8   4   3      428.68      414.01      9.17 o 
   9   4   3      228.45      231.50      6.20 o 
  10   4   3        0.52        0.15      1.52 o 
  11   4   3       59.11       57.57      4.14 o 
  12   4   3       36.86       35.17      2.98 o 
  13   4   3       44.06       43.00      3.90 o 
  14   4   3        4.32        4.49      2.28 o 
  15   4   3       14.83       15.08      3.72 o 
  16   4   3        2.39        2.65      3.14 o 
  17   4   3       15.29       18.65      5.56 o 
   0   5   3      468.22      485.69     11.84 o 
   1   5   3      346.03      375.29      6.59 o 
   2   5   3       95.27      112.55      2.79 o 
   3   5   3      304.31      328.14      6.32 o 
   4   5   3      130.64      120.08      3.73 o 
   5   5   3       21.39       24.52      1.96 o 
   6   5   3       49.57       53.39      2.33 o 
   7   5   3       32.62       31.69      2.06 o 
   8   5   3      418.24      406.70      9.91 o 
   9   5   3      569.26      594.33     16.29 o 
  10   5   3      257.25      236.60      8.02 o 
  11   5   3        5.52        3.98      1.90 o 
  12   5   3       22.86       29.74      2.78 o 
  13   5   3       35.67       36.38      3.58 o 
  14   5   3       14.38       13.86      2.74 o 
  15   5   3       16.29       22.93      4.75 o 
  16   5   3        4.57       -0.85      2.84 o 
  17   5   3       15.62       20.38      5.63 o 
   1   6   3       39.83       52.03      2.10 o 
   2   6   3        4.23        4.54      1.01 o 
   3   6   3       41.32       43.84      2.03 o 
   4   6   3      170.37      182.19      4.32 o 
   5   6   3       66.42       69.93      2.65 o 
   6   6   3       46.02       53.72      2.43 o 
   7   6   3       71.48       74.59      3.17 o 
   8   6   3      194.41      188.16      5.35 o 
   9   6   3      359.27      357.11      9.96 o 
  10   6   3       20.06       20.69      2.50 o 
  11   6   3      131.12      123.07      5.15 o 
  12   6   3       85.61       88.18      5.67 o 
  13   6   3       81.02       77.86      4.53 o 
  14   6   3       21.05       24.78      3.73 o 
  15   6   3       29.64       32.35      4.80 o 
  16   6   3       17.47       24.19      5.33 o 
  17   6   3       30.49       27.77      6.96 o 
   0   7   3       66.83       73.67      3.44 o 
   1   7   3       80.06       84.97      3.49 o 
   2   7   3       97.67      109.54      3.79 o 
   3   7   3       98.23      100.77      3.37 o 
   4   7   3       17.03       20.71      2.55 o 
   5   7   3       34.17       37.32      2.46 o 
   6   7   3        7.12        9.30      2.06 o 
   7   7   3      115.50      119.67      4.28 o 
   8   7   3      120.65      130.49      4.56 o 
   9   7   3        9.89       15.35      2.91 o 
  10   7   3       69.24       66.81      4.02 o 
  11   7   3       22.66       22.41      2.70 o 
  12   7   3       64.49       58.43      4.21 o 
  13   7   3       33.91       49.93      4.09 o 
  14   7   3       60.26       63.02      5.58 o 
  15   7   3       22.22       21.94      4.29 o 
  16   7   3        1.27        3.97      4.17 o 
  17   7   3       25.96       42.95     10.98 o 
   1   8   3       76.73       77.45      3.22 o 
   2   8   3       31.09       33.76      2.02 o 
   3   8   3      119.48      115.34      3.77 o 
   4   8   3      140.66      145.79      4.31 o 
   5   8   3      202.90      201.52      5.36 o 
   6   8   3       10.04       10.74      1.75 o 
   7   8   3       33.33       35.69      2.37 o 
   8   8   3       10.71       11.85      3.27 o 
   9   8   3       53.87       51.75      3.23 o 
  10   8   3       15.57       18.48      2.55 o 
  11   8   3       56.85       50.57      3.45 o 
  12   8   3      183.99      186.14      8.52 o 
  13   8   3        1.35        2.46      2.22 o 
  14   8   3       12.74       15.22      4.88 o 
  15   8   3       26.16       30.22      5.17 o 
  16   8   3        8.90       -0.43      3.73 o 
   0   9   3       27.14       28.98      3.84 o 
   1   9   3      160.41      165.27      5.19 o 
   2   9   3        1.42        7.43      1.69 o 
   3   9   3       51.56       46.43      2.47 o 
   4   9   3      190.81      194.45      5.42 o 
   5   9   3      130.97      125.65      4.33 o 
   6   9   3        3.41        1.62      1.38 o 
   7   9   3       32.62       31.82      2.92 o 
   8   9   3      165.27      166.30      5.57 o 
   9   9   3       18.06       23.36      2.77 o 
  10   9   3       42.31       44.13      4.64 o 
  11   9   3        5.83        6.45      2.07 o 
  12   9   3       30.64       31.98      3.39 o 
  13   9   3       19.15       28.69      4.46 o 
  14   9   3        2.55        9.66      5.80 o 
  15   9   3        3.97        3.43      3.52 o 
  16   9   3        5.87        5.32      4.61 o 
   1  10   3        5.08        7.83      1.50 o 
   2  10   3       25.01       23.50      2.48 o 
   3  10   3       74.42       80.82      3.24 o 
   4  10   3      167.07      165.76      4.99 o 
   5  10   3       49.28       52.05      2.59 o 
   6  10   3       62.95       59.64      2.94 o 
   7  10   3      222.15      214.97      6.48 o 
   8  10   3       92.94       89.02      4.06 o 
   9  10   3      116.37      116.13      5.50 o 
  10  10   3       55.69       61.11      4.71 o 
  11  10   3       19.38       18.97      2.75 o 
  12  10   3      137.21      145.06      6.93 o 
  13  10   3       13.63       15.20      3.53 o 
  14  10   3       20.46       18.28      4.68 o 
  15  10   3       20.43       17.50      4.90 o 
  16  10   3       29.35       28.26      7.59 o 
   0  11   3      217.93      216.82      8.90 o 
   1  11   3      183.01      179.73      5.29 o 
   2  11   3       93.62       92.84      3.97 o 
   3  11   3      190.24      167.55      5.47 o 
   4  11   3      212.89      201.19      7.19 o 
   5  11   3       86.40       99.78      4.77 o 
   6  11   3       20.08       25.43      3.19 o 
   7  11   3      134.11      145.61      6.10 o 
   8  11   3       31.04       31.97      3.79 o 
   9  11   3       36.26       35.53      3.79 o 
  10  11   3       76.74       86.92      4.97 o 
  11  11   3       62.81       66.01      4.69 o 
  12  11   3        1.44        4.28      2.38 o 
  13  11   3       15.61       19.52      4.04 o 
  14  11   3        3.54        9.67      4.04 o 
  15  11   3        2.47       -3.57      4.28 o 
   1  12   3       74.77       76.65      3.47 o 
   2  12   3      133.47      137.25      5.17 o 
   3  12   3      141.61      144.47      5.96 o 
   4  12   3      147.68      145.25      5.55 o 
   5  12   3      473.22      465.01     13.95 o 
   6  12   3       13.33       17.29      2.40 o 
   7  12   3       85.20       74.86      3.84 o 
   8  12   3       61.72       62.57      4.04 o 
   9  12   3       20.81       19.93      2.86 o 
  10  12   3       17.41       21.77      3.08 o 
  11  12   3        1.65        3.23      2.47 o 
  12  12   3       29.68       37.18      4.82 o 
  13  12   3        6.90       11.81      4.84 o 
  14  12   3       10.67       18.03      6.98 o 
  15  12   3       17.37        4.40      5.10 o 
   0  13   3      145.61      138.46      8.49 o 
   1  13   3       35.15       39.81      2.92 o 
   2  13   3      314.87      319.83      9.74 o 
   3  13   3       87.66       88.57      4.50 o 
   4  13   3      340.87      328.74     10.84 o 
   5  13   3        8.43        6.81      2.06 o 
   6  13   3       14.01       16.97      2.39 o 
   7  13   3       24.75       25.06      2.71 o 
   8  13   3       56.09       64.14      4.27 o 
   9  13   3       24.52       25.25      3.24 o 
  10  13   3       20.73       23.55      3.16 o 
  11  13   3       12.94       10.49      2.98 o 
  12  13   3        9.90        9.95      3.94 o 
  13  13   3       17.67       24.05      5.21 o 
  14  13   3        0.37        2.82      4.36 o 
   1  14   3        3.46        1.54      1.98 o 
   2  14   3       68.48       63.17      3.63 o 
   3  14   3      123.75      128.46      5.71 o 
   4  14   3        5.04        4.71      1.94 o 
   5  14   3       40.52       46.75      3.51 o 
   6  14   3       34.50       35.53      3.11 o 
   7  14   3       27.05       30.48      3.11 o 
   8  14   3       37.34       42.13      3.83 o 
   9  14   3        2.32       -0.19      2.01 o 
  10  14   3        8.12        7.27      2.77 o 
  11  14   3       12.71       26.24      5.64 o 
  12  14   3       31.96       32.52      5.52 o 
  13  14   3       12.57       17.62      5.88 o 
   0  15   3       89.99       89.46      7.52 o 
   1  15   3      109.43      110.64      5.58 o 
   2  15   3        1.74        0.64      1.93 o 
   3  15   3      114.17      117.01      6.00 o 
   4  15   3       86.31       74.68      4.40 o 
   5  15   3       37.50       32.83      3.34 o 
   6  15   3        8.72        6.89      2.22 o 
   7  15   3      110.27      114.76      6.01 o 
   8  15   3       17.03       18.98      3.26 o 
   9  15   3       20.78       17.45      3.27 o 
  10  15   3       10.10        7.52      2.94 o 
  11  15   3        1.89       11.05      6.43 o 
  12  15   3       14.36       16.30      4.84 o 
  13  15   3        8.71        4.04      4.08 o 
   1  16   3       11.74        9.73      2.62 o 
   2  16   3       10.69       13.25      3.17 o 
   3  16   3       12.09       16.68      2.73 o 
   4  16   3       17.11       19.35      4.29 o 
   5  16   3       41.98       41.94      3.91 o 
   6  16   3       19.05       26.20      3.68 o 
   7  16   3       11.93       13.03      3.09 o 
   8  16   3       31.84       29.97      3.92 o 
   9  16   3        3.67       10.02      3.12 o 
  10  16   3       13.94       16.68      4.24 o 
  11  16   3        2.88       -0.56      2.99 o 
  12  16   3       27.37       39.69      6.55 o 
   0  17   3       87.02       68.72      6.92 o 
   1  17   3       80.67       79.58      5.21 o 
   2  17   3       12.15       10.20      3.22 o 
   3  17   3       48.91       46.79      4.07 o 
   4  17   3        5.11       15.09      3.37 o 
   5  17   3       64.85       58.91      5.31 o 
   6  17   3       12.40       16.10      3.86 o 
   7  17   3        2.74        3.84      3.09 o 
   8  17   3       10.73       13.71      3.65 o 
   9  17   3       10.43        5.03      3.53 o 
  10  17   3        0.97       -0.63      3.44 o 
  11  17   3       14.78       22.95      7.51 o 
   1  18   3       54.23       53.69      5.45 o 
   2  18   3        3.88       11.17      3.22 o 
   3  18   3       19.36       22.43      3.88 o 
   4  18   3        2.07        2.79      2.65 o 
   5  18   3       42.77       53.76      5.26 o 
   6  18   3        0.12        1.27      2.82 o 
   7  18   3       10.27        8.40      3.56 o 
   8  18   3        6.37        8.46      4.10 o 
   9  18   3        1.94        2.22      3.85 o 
  10  18   3        6.87        4.39      4.32 o 
   0  19   3      188.65      187.00     15.45 o 
   1  19   3        6.89        6.22      3.30 o 
   2  19   3       30.90       27.66      4.57 o 
   3  19   3       22.26       22.16      4.56 o 
   4  19   3        0.27       -1.85      2.98 o 
   5  19   3        0.62        0.77      3.00 o 
   6  19   3        2.16        4.66      3.70 o 
   7  19   3       14.86       25.79      5.44 o 
   8  19   3        0.88        3.98      4.85 o 
   1  20   3        0.61       -2.80      3.28 o 
   2  20   3        2.09        7.73      4.06 o 
   3  20   3        4.19        3.91      3.40 o 
   4  20   3        1.86        2.82      3.39 o 
   5  20   3        8.22       16.75      5.45 o 
   6  20   3       42.61       50.38      7.77 o 
   7  20   3        4.44        4.02      4.32 o 
   0  21   3       76.43       77.20     10.64 o 
   1  21   3       16.91       22.55      4.93 o 
   2  21   3        3.19        6.41      4.01 o 
   3  21   3       15.67       15.28      4.31 o 
   4  21   3        9.42       12.14      5.13 o 
   0   0   4      278.49      252.32     18.66 o 
   2   0   4      179.71      152.25      6.28 o 
   4   0   4      285.95      280.32     10.77 o 
   6   0   4      201.56      189.23     12.93 o 
   8   0   4      233.45      248.41     11.16 o 
  10   0   4      131.32      114.64      7.63 o 
  12   0   4       12.76       23.18      5.75 o 
  14   0   4        5.41        5.08      4.66 o 
  16   0   4        5.34       11.03      6.88 o 
   1   1   4       88.69       74.82      2.93 o 
   2   1   4       46.63       45.78      2.47 o 
   3   1   4       30.93       33.13      2.22 o 
   4   1   4      151.50      147.71      4.94 o 
   5   1   4      117.10      107.03      6.05 o 
   6   1   4       15.28       20.13      2.25 o 
   7   1   4       44.66       49.84      3.38 o 
   8   1   4       21.35       19.78      2.59 o 
   9   1   4       87.65       83.45      5.13 o 
  10   1   4       20.70       23.28      2.48 o 
  11   1   4       48.90       54.13      4.70 o 
  12   1   4        0.27        4.33      3.16 o 
  13   1   4       39.78       36.45      4.88 o 
  14   1   4        1.32        4.30      3.31 o 
  15   1   4       28.81       34.00      5.44 o 
  16   1   4       16.70       27.50      6.19 o 
   0   2   4       36.11       42.31      3.12 o 
   1   2   4      453.29      423.65      8.79 o 
   2   2   4       85.22       81.71      3.57 o 
   3   2   4      133.91      129.83      4.33 o 
   4   2   4      110.37      101.22      4.41 o 
   5   2   4       14.24       16.52      2.78 o 
   6   2   4        9.06       15.62      2.62 o 
   7   2   4      187.42      190.91      6.73 o 
   8   2   4      104.31       97.69      4.70 o 
   9   2   4       13.69       10.52      3.12 o 
  10   2   4       29.37       29.84      3.29 o 
  11   2   4       13.89       13.04      2.87 o 
  12   2   4       18.48       36.68      5.67 o 
  13   2   4        9.04        8.42      3.15 o 
  14   2   4        0.20       -1.25      2.87 o 
  15   2   4       18.90       21.80      5.80 o 
  16   2   4        2.87       -3.42      4.23 o 
   1   3   4       50.38       45.04      2.36 o 
   2   3   4        2.17        4.48      1.28 o 
   3   3   4       90.47       88.12      3.68 o 
   4   3   4       92.32       85.66      4.62 o 
   5   3   4      120.96      117.47      4.91 o 
   6   3   4      255.92      251.88      7.94 o 
   7   3   4      178.21      177.27      6.35 o 
   8   3   4      144.48      140.86      5.71 o 
   9   3   4       13.91       17.55      2.39 o 
  10   3   4       83.73       80.55      5.08 o 
  11   3   4      102.45       94.15      5.49 o 
  12   3   4        4.11        5.86      3.11 o 
  13   3   4        0.99        2.52      2.79 o 
  14   3   4       21.57       31.05      6.02 o 
  15   3   4        8.05        5.58      3.91 o 
  16   3   4       11.63       15.15      5.19 o 
   0   4   4      159.60      159.07      6.60 o 
   1   4   4      164.34      164.96      4.16 o 
   2   4   4      135.98      134.26      5.11 o 
   3   4   4      269.80      255.73      5.95 o 
   4   4   4       21.55       29.08      3.27 o 
   5   4   4       19.85       19.83      2.80 o 
   6   4   4      174.33      167.38      6.13 o 
   7   4   4      190.44      175.66      6.91 o 
   8   4   4       89.27       91.46      4.82 o 
   9   4   4       71.78       61.10      3.91 o 
  10   4   4       39.35       38.49      3.84 o 
  11   4   4       81.78       66.74      6.31 o 
  12   4   4       12.02       18.63      3.73 o 
  13   4   4       24.07       13.34      3.65 o 
  14   4   4        9.52        6.14      3.30 o 
  15   4   4       10.09       13.75      4.96 o 
  16   4   4       30.51       40.52      6.99 o 
   1   5   4       23.37       21.17      1.73 o 
   2   5   4       40.84       36.47      2.15 o 
   3   5   4      109.46      102.38      3.52 o 
   4   5   4       50.99       49.14      2.87 o 
   5   5   4       77.98       67.93      3.01 o 
   6   5   4       45.41       42.59      2.68 o 
   7   5   4      369.71      375.15     11.65 o 
   8   5   4       26.59       23.66      2.83 o 
   9   5   4      116.98      112.43      5.98 o 
  10   5   4       45.77       51.22      4.34 o 
  11   5   4        4.96       11.71      3.39 o 
  12   5   4       12.82        8.81      2.81 o 
  13   5   4       12.23        8.18      3.40 o 
  14   5   4        8.96       13.29      4.12 o 
  15   5   4       30.25       31.98      5.82 o 
  16   5   4        5.56        2.21      4.34 o 
   0   6   4       32.94       34.93      4.18 o 
   1   6   4       54.55       54.58      2.67 o 
   2   6   4       38.59       46.40      3.21 o 
   3   6   4       30.20       32.51      2.88 o 
   4   6   4       42.44       38.93      3.23 o 
   5   6   4       57.86       58.30      3.02 o 
   6   6   4        1.51        4.18      1.68 o 
   7   6   4       54.40       55.36      3.90 o 
   8   6   4      140.36      127.70      5.19 o 
   9   6   4      118.80      118.90      6.46 o 
  10   6   4       18.38       17.03      3.09 o 
  11   6   4       24.30       28.10      3.82 o 
  12   6   4        6.63        4.53      2.68 o 
  13   6   4       26.28       33.29      4.87 o 
  14   6   4        0.85        3.98      3.70 o 
  15   6   4        6.84        8.32      4.73 o 
   1   7   4        6.24       14.22      1.74 o 
   2   7   4       73.89       77.25      3.61 o 
   3   7   4       56.56       49.26      3.10 o 
   4   7   4       26.00       30.48      2.76 o 
   5   7   4       89.15       83.82      3.73 o 
   6   7   4        0.36        2.29      1.57 o 
   7   7   4       16.71       20.99      2.38 o 
   8   7   4       52.62       47.64      3.85 o 
   9   7   4        7.83       12.17      2.71 o 
  10   7   4      103.13      109.49      6.38 o 
  11   7   4       44.65       49.78      4.78 o 
  12   7   4       30.85       24.81      3.84 o 
  13   7   4        0.70        3.54      2.94 o 
  14   7   4        1.79        2.83      3.85 o 
  15   7   4        2.22        3.49      4.32 o 
   0   8   4      169.26      153.01      6.43 o 
   1   8   4       11.12       14.53      2.14 o 
   2   8   4        6.38       11.32      1.99 o 
   3   8   4       10.28       12.95      2.60 o 
   4   8   4       72.84       70.20      5.14 o 
   5   8   4      125.28      126.26      4.94 o 
   6   8   4       42.92       45.57      3.07 o 
   7   8   4        0.18        3.08      1.83 o 
   8   8   4       57.02       57.31      3.62 o 
   9   8   4        9.01        6.62      2.17 o 
  10   8   4        3.75        6.42      2.34 o 
  11   8   4        7.09        7.13      2.82 o 
  12   8   4       14.06       19.41      4.22 o 
  13   8   4       16.05       18.13      4.68 o 
  14   8   4        6.85        1.90      3.97 o 
  15   8   4        9.79       27.59     11.61 o 
   1   9   4       26.97       29.88      2.20 o 
   2   9   4       16.77       17.45      2.05 o 
   3   9   4       23.75       22.28      2.83 o 
   4   9   4      137.86      119.81      5.51 o 
   5   9   4        4.19        2.93      2.04 o 
   6   9   4       81.07       85.00      4.18 o 
   7   9   4       29.51       36.89      3.26 o 
   8   9   4        0.26        3.60      2.02 o 
   9   9   4        6.80        7.30      2.28 o 
  10   9   4       48.58       48.63      4.03 o 
  11   9   4        9.88       10.65      3.43 o 
  12   9   4        8.92       12.50      5.04 o 
  13   9   4       25.55       18.65      8.45 o 
  14   9   4       11.37        6.04      4.10 o 
   0  10   4      160.39      142.55      7.03 o 
   1  10   4       19.59       28.15      2.70 o 
   2  10   4      135.53      127.08      4.92 o 
   3  10   4      194.73      194.18      7.17 o 
   4  10   4       32.78       38.07      2.91 o 
   5  10   4       65.46       59.60      3.66 o 
   6  10   4      119.23      123.29      5.40 o 
   7  10   4       27.98       32.76      2.93 o 
   8  10   4        9.29       11.16      2.80 o 
   9  10   4       22.93       30.41      3.57 o 
  10  10   4       17.30       18.92      3.38 o 
  11  10   4       11.53       10.90      3.39 o 
  12  10   4        8.78       10.09      3.50 o 
  13  10   4        0.87       -0.86      4.46 o 
  14  10   4       10.08        1.03      3.77 o 
   1  11   4        4.95        8.46      2.05 o 
   2  11   4       42.84       42.45      3.11 o 
   3  11   4       42.03       47.70      3.45 o 
   4  11   4       33.31       35.14      3.04 o 
   5  11   4       39.02       46.82      3.68 o 
   6  11   4        7.78        3.57      2.48 o 
   7  11   4        5.94        8.00      2.37 o 
   8  11   4        4.51        1.57      2.27 o 
   9  11   4       11.78       10.75      2.86 o 
  10  11   4        6.79        4.30      2.69 o 
  11  11   4       63.63       67.96      6.07 o 
  12  11   4        1.20        4.28      3.07 o 
  13  11   4       27.63       33.98      6.31 o 
   0  12   4       14.55       26.84      4.10 o 
   1  12   4       97.62       98.23      5.15 o 
   2  12   4       99.46       89.40      4.40 o 
   3  12   4      286.54      283.56     10.26 o 
   4  12   4       59.55       56.12      4.05 o 
   5  12   4       36.62       35.75      3.47 o 
   6  12   4       20.65       27.10      3.21 o 
   7  12   4       12.66       14.67      2.64 o 
   8  12   4        4.23        4.46      2.70 o 
   9  12   4       19.00       19.80      3.44 o 
  10  12   4        8.87       13.92      3.50 o 
  11  12   4       17.68       30.18      5.01 o 
  12  12   4       36.80       36.09      5.70 o 
  13  12   4        2.33       -1.08      4.14 o 
   1  13   4        1.15        2.78      1.79 o 
   2  13   4        5.13        4.33      2.32 o 
   3  13   4       43.22       36.86      3.64 o 
   4  13   4       39.74       36.08      3.65 o 
   5  13   4       32.07       31.33      3.64 o 
   6  13   4       43.02       47.89      4.15 o 
   7  13   4       20.49       16.05      3.15 o 
   8  13   4       12.08       10.33      3.16 o 
   9  13   4        3.52        4.01      2.76 o 
  10  13   4        3.90        5.33      3.30 o 
  11  13   4        5.35        2.61      3.04 o 
  12  13   4       16.39       14.39      5.16 o 
   0  14   4       69.98       72.23      6.12 o 
   1  14   4        3.67       13.35      3.17 o 
   2  14   4       99.08      101.91      5.52 o 
   3  14   4        7.34        9.29      2.48 o 
   4  14   4        6.18        9.72      2.50 o 
   5  14   4       15.40       13.31      3.00 o 
   6  14   4       22.42       22.83      3.96 o 
   7  14   4        3.89        3.77      2.59 o 
   8  14   4        6.28        5.32      2.64 o 
   9  14   4        0.26        2.61      2.77 o 
  10  14   4        0.35        6.19      4.85 o 
  11  14   4        0.40        3.41      4.16 o 
   1  15   4        7.74        6.46      2.63 o 
   2  15   4        1.02       -2.34      2.34 o 
   3  15   4       30.66       37.75      4.24 o 
   4  15   4       25.18       25.70      3.86 o 
   5  15   4       21.22       18.20      3.54 o 
   6  15   4       23.74       30.66      7.12 o 
   7  15   4       11.13       11.01      3.21 o 
   8  15   4       11.21        6.89      2.91 o 
   9  15   4        2.27        5.02      3.76 o 
  10  15   4        4.41       14.82      4.63 o 
  11  15   4       16.62       32.28      7.67 o 
   0  16   4        5.80        9.62      4.39 o 
   1  16   4       42.42       42.21      4.09 o 
   2  16   4       17.78       19.05      3.61 o 
   3  16   4        4.01       -0.57      2.57 o 
   4  16   4       10.76       10.04      3.34 o 
   5  16   4       24.88       18.28      3.99 o 
   6  16   4       41.21       32.86      5.36 o 
   7  16   4       19.25       11.53      4.04 o 
   8  16   4        5.35       -0.35      2.90 o 
   9  16   4       24.25       19.07      5.32 o 
  10  16   4        9.19        6.99      5.49 o 
   1  17   4       17.37       17.07      3.70 o 
   2  17   4        1.62        0.11      2.53 o 
   3  17   4       14.60       21.91      4.15 o 
   4  17   4        5.69        4.11      3.74 o 
   5  17   4        2.58        9.22      4.47 o 
   6  17   4        8.78       12.45      4.18 o 
   7  17   4       13.04       20.69      5.05 o 
   8  17   4        2.64        3.84      4.17 o 
   0  18   4       42.51       46.40      7.95 o 
   1  18   4       25.06       19.43      4.70 o 
   2  18   4        5.21        1.42      3.02 o 
   3  18   4        5.64        5.91      3.76 o 
   4  18   4        6.05        7.13      3.71 o 
   5  18   4       12.21        9.86      4.31 o 
   6  18   4        4.13        8.63      4.82 o 
   7  18   4        2.22        9.75      4.84 o 
   1  19   4        1.31        7.25      4.45 o 
   2  19   4       13.89       21.34      5.84 o 
   3  19   4        2.10        5.07      4.68 o 
   4  19   4        2.85        0.39      4.72 o 
   5  19   4       12.83       15.97      5.81 o 
   0  20   4       20.59       20.70      8.44 o 
   1  20   4       26.05       26.45      6.21 o 
   2   0   5      108.44       92.75      7.73 o 
   4   0   5      197.22      193.17     11.25 o 
   6   0   5      136.49      133.96      9.71 o 
   8   0   5       16.71       14.46      3.55 o 
  10   0   5        8.71        6.01      3.64 o 
  12   0   5       28.27       20.94      9.05 o 
  14   0   5       25.34       32.96      7.92 o 
   0   1   5      119.24      115.71      9.01 o 
   1   1   5      113.21      119.29      5.99 o 
   2   1   5      188.52      182.70      7.97 o 
   3   1   5       28.53       29.88      3.42 o 
   4   1   5       27.77       30.75      2.80 o 
   5   1   5       47.65       51.23      3.27 o 
   6   1   5       41.62       43.73      3.44 o 
   7   1   5       64.49       65.01      3.93 o 
   8   1   5       15.46       23.64      2.94 o 
   9   1   5       10.82        7.83      2.35 o 
  10   1   5        0.68        2.81      2.35 o 
  11   1   5        3.52        8.59      3.27 o 
  12   1   5        5.40        9.14      3.59 o 
  13   1   5        3.68        4.12      3.43 o 
  14   1   5        2.04        0.44      3.37 o 
   1   2   5       16.12       18.38      3.34 o 
   2   2   5       21.23       28.83      3.40 o 
   3   2   5      117.36      117.43      5.27 o 
   4   2   5       13.61       14.91      2.64 o 
   5   2   5       91.94       85.18      4.36 o 
   6   2   5       36.55       35.92      3.28 o 
   7   2   5       16.10       16.43      2.75 o 
   8   2   5        7.02       11.43      2.93 o 
   9   2   5       20.09       22.03      3.46 o 
  10   2   5        0.97        3.45      2.45 o 
  11   2   5       17.81       19.69      4.71 o 
  12   2   5        4.34       12.41      3.77 o 
  13   2   5        4.27        2.27      3.18 o 
  14   2   5        4.65        8.22      5.14 o 
   0   3   5       54.15       56.27      6.32 o 
   1   3   5       57.97       66.26      4.86 o 
   2   3   5      241.67      231.55      9.49 o 
   3   3   5       27.06       25.87      2.75 o 
   4   3   5      141.37      136.10      6.17 o 
   5   3   5      118.96      134.57      8.01 o 
   6   3   5       92.25       79.55      4.51 o 
   7   3   5        7.98        8.82      2.20 o 
   8   3   5       41.87       44.03      3.53 o 
   9   3   5       36.22       35.17      3.50 o 
  10   3   5       11.26        8.56      2.86 o 
  11   3   5        2.66        5.54      3.19 o 
  12   3   5        4.69        5.26      3.42 o 
  13   3   5        0.25       -0.97      3.41 o 
  14   3   5        1.30        3.38      3.82 o 
   1   4   5        0.75        5.72      3.16 o 
   2   4   5       44.94       45.81      3.45 o 
   3   4   5       21.74       27.40      3.02 o 
   4   4   5        4.33       12.30      2.54 o 
   5   4   5       76.02       72.84      4.25 o 
   6   4   5        3.33        9.73      2.36 o 
   7   4   5        2.95        7.84      2.34 o 
   8   4   5        8.92        7.21      2.36 o 
   9   4   5       32.00       30.14      3.86 o 
  10   4   5        1.19        2.77      2.64 o 
  11   4   5        3.84        6.90      3.75 o 
  12   4   5        0.23       -3.30      3.36 o 
  13   4   5        0.99        0.45      2.86 o 
  14   4   5       22.30       26.40      5.64 o 
   0   5   5      111.76      118.40     10.27 o 
   1   5   5       25.50       28.10      3.55 o 
   2   5   5       40.84       40.24      3.35 o 
   3   5   5        8.90        9.59      2.77 o 
   4   5   5       96.84       83.85      4.80 o 
   5   5   5       51.93       43.83      3.38 o 
   6   5   5       22.28       25.34      2.94 o 
   7   5   5       18.46       20.81      3.09 o 
   8   5   5        3.52        5.73      2.56 o 
   9   5   5       37.57       44.02      4.74 o 
  10   5   5       63.72       65.98      5.31 o 
  11   5   5        5.36        1.12      2.63 o 
  12   5   5        7.11        1.68      3.12 o 
  13   5   5        9.27        7.57      3.87 o 
   1   6   5        4.83        6.65      2.04 o 
   2   6   5       37.09       40.91      3.57 o 
   3   6   5        4.01        0.59      1.74 o 
   4   6   5       87.13       87.85      5.03 o 
   5   6   5       13.87       18.52      3.00 o 
   6   6   5       31.72       29.80      3.09 o 
   7   6   5        0.37        1.62      2.04 o 
   8   6   5       22.01       20.48      3.01 o 
   9   6   5        3.34        5.50      2.59 o 
  10   6   5       35.21       45.33      4.85 o 
  11   6   5       13.31       18.49      4.12 o 
  12   6   5        5.71       17.33      4.91 o 
  13   6   5        0.38       -1.17      3.44 o 
   0   7   5       11.84       18.57      4.45 o 
   1   7   5        5.02        5.95      2.08 o 
   2   7   5       17.04       17.75      3.00 o 
   3   7   5        3.55        5.62      2.37 o 
   4   7   5       31.23       28.72      3.46 o 
   5   7   5        5.96        9.27      2.32 o 
   6   7   5       46.72       43.57      4.02 o 
   7   7   5       93.27       98.88      5.48 o 
   8   7   5       17.38       21.73      3.42 o 
   9   7   5        4.18        9.38      3.10 o 
  10   7   5       13.39       16.42      3.68 o 
  11   7   5       15.19       16.26      4.09 o 
  12   7   5        3.53        1.16      3.38 o 
  13   7   5        5.68        1.07      3.84 o 
   1   8   5        0.12        3.14      2.23 o 
   2   8   5        7.82        5.03      2.23 o 
   3   8   5       45.06       47.74      3.97 o 
   4   8   5        8.50        8.54      2.52 o 
   5   8   5       12.41       12.79      2.37 o 
   6   8   5       12.16       11.84      3.02 o 
   7   8   5       46.34       52.71      4.23 o 
   8   8   5        3.12        3.50      2.78 o 
   9   8   5       45.05       48.41      4.80 o 
  10   8   5       31.61       34.15      4.90 o 
  11   8   5       10.47        4.23      3.35 o 
  12   8   5        4.47        2.98      3.49 o 
   0   9   5       15.42        9.36      3.27 o 
   1   9   5       15.68       25.40      2.97 o 
   2   9   5       33.40       39.57      3.94 o 
   3   9   5        5.11        5.69      3.04 o 
   4   9   5       32.49       32.94      3.75 o 
   5   9   5        9.07       24.68      4.81 o 
   6   9   5        6.16        8.18      2.48 o 
   7   9   5       18.37       25.03      3.64 o 
   8   9   5       27.83       27.15      4.14 o 
   9   9   5       18.34       29.62      4.56 o 
  10   9   5       23.66       22.45      4.34 o 
  11   9   5        0.53        3.15      3.61 o 
  12   9   5        5.97        6.76      3.93 o 
   1  10   5       21.51       20.65      2.80 o 
   2  10   5       35.28       32.17      3.56 o 
   3  10   5       20.16       17.90      3.79 o 
   4  10   5        5.22       12.88      2.93 o 
   5  10   5       36.43       38.57      4.03 o 
   6  10   5        9.91       16.25      3.09 o 
   7  10   5       44.61       47.56      4.89 o 
   8  10   5       11.55       15.43      3.91 o 
   9  10   5        2.81        4.72      3.02 o 
  10  10   5        9.77        6.74      3.56 o 
  11  10   5        9.95       13.10      4.14 o 
   0  11   5       30.16       36.35      5.32 o 
   1  11   5       27.65       28.41      2.96 o 
   2  11   5       57.43       50.85      5.99 o 
   3  11   5       21.94       22.96      3.77 o 
   4  11   5       29.22       27.13      4.13 o 
   5  11   5       26.56       23.23      4.06 o 
   6  11   5        8.01        5.65      3.33 o 
   7  11   5        6.59        8.71      4.07 o 
   8  11   5        4.11        1.69      2.56 o 
   9  11   5       23.70       25.26      4.43 o 
  10  11   5        7.97       15.76      4.58 o 
  11  11   5        7.22        4.21      3.70 o 
   1  12   5       14.06       18.74      3.90 o 
   2  12   5        1.85        1.79      2.45 o 
   3  12   5       11.03       11.52      3.23 o 
   4  12   5       55.77       61.19      5.99 o 
   5  12   5       44.42       45.77      5.07 o 
   6  12   5       12.14        8.57      3.73 o 
   7  12   5        2.89        4.90      3.26 o 
   8  12   5       10.17       17.33      5.92 o 
   9  12   5        5.88       12.08      4.35 o 
  10  12   5       24.10       31.21      6.86 o 
   0  13   5       10.12        6.29      4.04 o 
   1  13   5        6.70        9.94      3.39 o 
   2  13   5        2.60       -1.00      2.84 o 
   3  13   5        4.08        6.68      3.23 o 
   4  13   5       36.42       42.30      4.96 o 
   5  13   5        1.25        1.38      2.51 o 
   6  13   5        2.44        7.28      3.73 o 
   7  13   5        5.02        2.89      3.52 o 
   8  13   5        1.16        2.41      3.29 o 
   9  13   5        8.39        4.37      3.70 o 
   1  14   5       19.29       19.38      3.73 o 
   2  14   5       55.52       47.96      6.18 o 
   3  14   5        5.69        4.65      3.45 o 
   4  14   5        6.41        7.69      3.97 o 
   5  14   5       15.21       13.98      4.52 o 
   6  14   5       18.09       23.53      5.42 o 
   7  14   5        6.39        3.90      3.88 o 
   8  14   5       15.88        8.38      4.59 o 
   0  15   5        3.66        6.26      4.77 o 
   1  15   5        4.07        6.54      3.61 o 
   2  15   5        2.54        1.22      3.67 o 
   3  15   5        5.50       10.13      4.63 o 
   4  15   5        0.48        0.38      4.02 o 
   5  15   5        0.15        4.42      5.26 o 
   6  15   5       17.73       21.90      6.22 o 
   7  15   5       13.56       14.84      5.95 o 
   1  16   5        3.53       -0.72      3.25 o 
   2  16   5       20.39       19.37      4.86 o 
   3  16   5        8.72        6.94      4.29 o 
   4  16   5        8.35        4.05      4.00 o 
   5  16   5       22.72       21.42      6.41 o 
   0  17   5       13.33       18.50     12.46 o 
   1  17   5        8.63        2.44      4.08 o 
   2  17   5        7.61        5.42      5.40 o 
   3  17   5       13.93       19.65      7.60 o 
   0   0   6       53.61       64.23     11.84 o 
   2   0   6       80.95       84.29      8.56 o 
   4   0   6       29.60       39.29      6.31 o 
   6   0   6        2.63        2.38      3.93 o 
   8   0   6       15.26       15.26      5.21 o 
  10   0   6        2.67       -4.94      6.03 o 
   1   1   6        7.98       11.43      3.03 o 
   2   1   6       12.33       13.26      3.12 o 
   3   1   6       13.04       18.68      3.43 o 
   4   1   6        6.84        8.71      3.02 o 
   5   1   6       62.35       64.76      5.55 o 
   6   1   6        5.94        1.60      2.47 o 
   7   1   6       28.43       19.94      4.06 o 
   8   1   6        6.87       12.53      4.14 o 
   9   1   6        9.64       11.88      4.77 o 
  10   1   6        5.80       11.11      5.03 o 
  11   1   6        7.06        7.28      4.74 o 
   0   2   6       74.30       75.63      8.29 o 
   1   2   6       28.25       32.75      4.16 o 
   2   2   6       23.39       27.17      4.01 o 
   3   2   6       70.85       60.09      5.09 o 
   4   2   6       13.48       15.47      3.57 o 
   5   2   6       99.94       98.49      6.81 o 
   6   2   6        2.88        1.27      2.47 o 
   7   2   6       35.76       32.00      4.40 o 
   8   2   6        3.46        7.39      3.22 o 
   9   2   6       25.71       23.30      5.19 o 
  10   2   6        1.14        0.17      3.51 o 
  11   2   6       10.76        7.38      5.02 o 
   1   3   6        3.25        6.76      2.77 o 
   2   3   6        1.87        2.71      2.61 o 
   3   3   6        1.02        7.77      3.13 o 
   4   3   6       21.47       28.12      4.03 o 
   5   3   6       13.97       18.88      3.67 o 
   6   3   6        0.16       -0.06      2.36 o 
   7   3   6        8.81        9.94      3.27 o 
   8   3   6       10.59       11.29      3.95 o 
   9   3   6        2.19        0.89      3.19 o 
  10   3   6       11.08        7.00      4.38 o 
  11   3   6       11.09        6.51      4.65 o 
   0   4   6       14.93       18.08      6.34 o 
   1   4   6        3.24        1.87      2.39 o 
   2   4   6       12.60        9.76      3.16 o 
   3   4   6      100.46       97.71      6.97 o 
   4   4   6        2.42        5.43      3.81 o 
   5   4   6       12.89       16.07      3.59 o 
   6   4   6        1.33        0.53      2.51 o 
   7   4   6        0.28        0.35      2.36 o 
   8   4   6        7.86        2.69      3.23 o 
   9   4   6        1.81        2.79      4.97 o 
  10   4   6        1.30        1.00      3.51 o 
   1   5   6        0.54        0.92      2.45 o 
   2   5   6        0.77        0.53      2.44 o 
   3   5   6       20.09       21.04      3.91 o 
   4   5   6        2.03        0.17      2.37 o 
   5   5   6        0.94        1.60      2.74 o 
   6   5   6       13.62       16.17      3.79 o 
   7   5   6       17.66       21.71      5.81 o 
   8   5   6        0.71        4.89      3.43 o 
   9   5   6        6.08        3.67      3.60 o 
  10   5   6        1.72        3.59      3.90 o 
   0   6   6        5.36       13.39      4.99 o 
   1   6   6       13.14        6.50      3.10 o 
   2   6   6        1.44       -1.49      2.64 o 
   3   6   6        9.85       10.58      3.58 o 
   4   6   6       17.15       18.44      3.92 o 
   5   6   6        3.69        0.68      2.62 o 
   6   6   6        7.42        7.53      3.22 o 
   7   6   6       13.93       13.97      4.18 o 
   8   6   6       25.18       26.47      5.07 o 
   9   6   6        0.85        6.31      3.95 o 
  10   6   6        9.10       14.53      5.96 o 
   1   7   6        5.82        7.84      3.29 o 
   2   7   6        4.97        9.58      3.26 o 
   3   7   6       16.07       10.68      3.63 o 
   4   7   6       15.78       22.70      4.93 o 
   5   7   6       14.05       16.84      3.96 o 
   6   7   6        4.19        5.16      3.25 o 
   7   7   6        1.71       -1.09      3.11 o 
   8   7   6        1.86        2.44      3.75 o 
   9   7   6       19.59       19.78      5.63 o 
   0   8   6        8.05       11.59      6.41 o 
   1   8   6        9.03        5.11      3.05 o 
   2   8   6       14.84       10.83      3.55 o 
   3   8   6        6.90        7.97      3.55 o 
   4   8   6       18.99       23.49      4.36 o 
   5   8   6        0.22        4.69      3.26 o 
   6   8   6       14.10       21.19      5.32 o 
   7   8   6        7.83       11.80      4.60 o 
   8   8   6        3.29       11.28      4.80 o 
   9   8   6        7.27       10.69      4.95 o 
   1   9   6        4.54        4.90      3.28 o 
   2   9   6       19.87       16.26      4.88 o 
   3   9   6        0.12       -0.87      2.81 o 
   4   9   6       25.51       28.32      4.70 o 
   5   9   6        1.95        7.62      3.94 o 
   6   9   6       25.36       21.84      5.23 o 
   7   9   6        3.76        9.86      4.84 o 
   8   9   6        4.73       13.06      4.50 o 
   0  10   6        4.81        6.74      5.05 o 
   1  10   6       24.46       17.28      4.39 o 
   2  10   6        1.49        2.08      3.39 o 
   3  10   6       28.98       29.58      5.05 o 
   4  10   6       15.54       21.57      5.24 o 
   5  10   6        4.02        9.47      4.37 o 
   6  10   6        0.36        8.21      6.06 o 
   7  10   6        9.62       11.05      4.89 o 
   1  11   6        0.24        3.28      3.69 o 
   2  11   6        6.05        6.66      3.80 o 
   3  11   6        4.00       -0.05      3.03 o 
   4  11   6        7.16        7.06      4.06 o 
   5  11   6       35.37       36.79      6.77 o 
   6  11   6       12.98       12.91      5.21 o 
   0  12   6        2.58       18.07     11.37 o 
   1  12   6        1.38       14.00      9.46 o 
   2  12   6        4.36       -1.15      3.81 o 
   3  12   6        6.12        7.95      4.75 o 
   4  12   6       10.93        5.53      4.91 o 
   5  12   6        0.74        1.85      4.46 o 
   1  13   6        4.80        5.12      5.26 o 
   2  13   6       20.42       16.66      5.74 o 
   3  13   6        1.30       -1.67      5.47 o 
   2   0   7       19.29       21.33      7.40 o 
   4   0   7       24.76       19.77      6.72 o 
   6   0   7        9.91       18.74      8.58 o 
   0   1   7        1.45        5.40      4.48 o 
   1   1   7       29.15       40.33      5.18 o 
   2   1   7        0.90        0.85      2.92 o 
   3   1   7        1.48        1.55      3.19 o 
   4   1   7        1.50        2.89      3.24 o 
   5   1   7        3.39       11.53      3.89 o 
   6   1   7       10.50       10.48      4.46 o 
   1   2   7        1.75        0.39      2.79 o 
   2   2   7        7.16        7.21      3.87 o 
   3   2   7        5.46        2.19      3.18 o 
   4   2   7        7.62        8.86      4.01 o 
   5   2   7        6.80        5.85      3.54 o 
   0   3   7        5.30        8.28      5.04 o 
   1   3   7        5.32        4.65      3.30 o 
   2   3   7        0.21        0.11      2.91 o 
   3   3   7        5.11       15.24      6.09 o 
   4   3   7        7.72       16.54      4.60 o 
   5   3   7        7.75        4.45      3.45 o 
   1   4   7        0.76        1.30      3.14 o 
   2   4   7        0.92        4.77      3.43 o 
   3   4   7        4.89       -0.69      2.97 o 
   4   4   7        4.70        4.31      3.35 o 
   5   4   7        2.69       13.89      6.42 o 
   0   5   7       13.69       15.13      5.46 o 
   1   5   7        1.51       -1.41      3.01 o 
   2   5   7       15.52       10.44      3.97 o 
   3   5   7        4.73        3.54      3.38 o 
   4   5   7       12.67       16.09      4.43 o 
   1   6   7        2.48       -1.32      3.06 o 
   2   6   7        4.33        3.20      3.39 o 
   3   6   7        1.36        3.82      3.51 o 
   0   7   7        3.97        2.91      4.95 o 
   1   7   7        1.71       -0.06      2.96 o 
                                                 
